# Supplementary material for: Attitudes and Knowledge of European Medical Students and Early Graduates about Vaccination and Self-Reported Vaccination Coverage—Multinational Cross-Sectional Survey
Source: Int J Environ Res Public Health. 2021 Mar 30;18(7):3595. doi: 10.3390/ijerph18073595 (PMC8036942; doi:10.3390/ijerph18073595)
Supplement: Supplementary file 1 [file ijerph-18-03595-s001.zip]

Archive with 3 entries (3 files):
- 1. Questionnaire.docx
- 2. Raw data and analysis.xlsx
- 3. Figure and Tables.docx
