# Supplementary material for: Attitudes and Knowledge of European Medical Students and Early Graduates about Vaccination and Self-Reported Vaccination Coverage—Multinational Cross-Sectional Survey
Source: Int J Environ Res Public Health. 2021 Mar 30;18(7):3595. doi: 10.3390/ijerph18073595 (PMC8036942; doi:10.3390/ijerph18073595)
Supplement: Supplementary file 1 [file ijerph-18-03595-s001.zip › 2. Raw data and analysis.xlsx]

## Sheet: SURVEY DATA
Timestamp	What gender are you?	What year were you born in?	In which country are you enrolled?	What are you studying?	Which year of study are you in?	Which statement describes your opinion about vaccinations the most?	Do you think that vaccination programs are an effective tool in disease prevention?	What influences your opinion about vaccinations the most?	Did you get vaccinated as part of the vaccination program of your country?	Which vaccinations have you received as part of the vaccination program? [Influenza/Seasonal Flu]	Which vaccinations have you received as part of the vaccination program? [Tetanus]	Which vaccinations have you received as part of the vaccination program? [Diphteria]	Which vaccinations have you received as part of the vaccination program? [Poliomyelitis]	Which vaccinations have you received as part of the vaccination program? [Haemophilus Influenza B]	Which vaccinations have you received as part of the vaccination program? [Pertussis]	Which vaccinations have you received as part of the vaccination program? [Hepatitis A]	Which vaccinations have you received as part of the vaccination program? [Hepatitis B]	Which vaccinations have you received as part of the vaccination program? [Pneumococcus]	Which vaccinations have you received as part of the vaccination program? [Measles]	Which vaccinations have you received as part of the vaccination program? [Mumps]	Which vaccinations have you received as part of the vaccination program? [Rubella]	Which vaccinations have you received as part of the vaccination program? [Meningococcus]	Which vaccinations have you received as part of the vaccination program? [Chicken Pocks]	Which vaccinations have you received as part of the vaccination program? [Papilloma Virus]	Which vaccinations have you received as part of the vaccination program? [Typhoid]	Which vaccinations have you received as part of the vaccination program? [Cholera]	Which vaccinations have you received as part of the vaccination program? [Small Pox]	Which vaccinations have you received as part of the vaccination program? [Tuberculosis]	What other vaccinations have you received?	Do you know that in order to be protected properly you need to get revaccinated for several vaccines?	Do you advise your relatives, friends, colleagues etc. to get vaccinated?	Do you think that a more specific vaccination program should be available to pregnant women (e.g. seasonal flu, mumps, rubella)?	What is your opinion about the seasonal flu vaccine?	How often do you get vaccinated against seasonal flu?	Do you think that a vaccine against seasonal flu and hepatitis B should be mandatory for medical staff (attending doctors, nurses etc.)?	Do you think that a vaccine against seasonal flu and hepatitis B should be mandatory for medical students?	Which vaccinations have you received as part of the vaccination program? [Other]
2016-03-24 22:14:08	Male	1991	Turkey		Graduated	It is useful and safe and I think that everybody should get vaccinated.	Yes, I think it is effective.	Scientfic facts	Yes	No	Yes	Yes	Yes	Yes	Yes	Yes	Yes	Yes	Yes	Yes	Yes	Yes	No	I do not know	I do not know	I do not know	Yes	I do not know	I dont know		Yes	Yes, because that way the fetus will be protected against inborn anomalies and fewer miscarriages will occur.	It won't necessary prevent you from contracting the seasonal flu, but the disease will be less serious.	I haven only been vaccinated once.	No, because everyone should have the right to choose.	No, because everyone should have the right to choose.
2016-03-29 15:02:03	Male	1995	The Netherlands	Medicine	2	It is useful and safe and I think that everybody should get vaccinated.	Yes, I think it is effective.	Scientfic facts	Yes	No	Yes	Yes	Yes	Yes	Yes	Yes	Yes	Yes	Yes	Yes	Yes	No	No	No	No	Yes	No	No	none	Yes, I am aware it of and doing it properly.	Yes	Yes, because that way the fetus will be protected against inborn anomalies and fewer miscarriages will occur.	It won't necessary prevent you from contracting the seasonal flu, but the disease will be less serious.	I haven only been vaccinated once.	Yes, because medical staff has a greater chance to get infected and then spread the spread the virus.	Yes, because medical students rotate througt different departments in a hospital and can spread the virus.
2016-03-29 15:33:00	Female	1994	Greece	Medicine	4	It is useful and safe and I think that everybody should get vaccinated.	Yes, I think it is effective.	Scientfic facts	Yes	Yes	Yes	Yes	Yes	Yes	Yes	Yes	Yes	Yes	Yes	Yes	Yes	Yes	Yes	I do not know	I do not know	I do not know	I do not know	No		Yes, I am aware of it, but I am not sure if I have full vaccination.	Yes	Yes, because that way the fetus will be protected against inborn anomalies and fewer miscarriages will occur.	It won't necessary prevent you from contracting the seasonal flu, but the disease will be less serious.	I haven only been vaccinated once.	Yes, because medical staff has a greater chance to get infected and then spread the spread the virus.	Yes, because medical students rotate througt different departments in a hospital and can spread the virus.
2016-03-29 15:33:38	Female	1994	Italy	Medicine	3	It is useful and safe and I think that everybody should get vaccinated.	Yes, I think it is effective.	Scientfic facts	Yes	No	Yes	Yes	Yes	No	No	Yes	No	Yes	Yes	Yes	No	No	Yes	No	No	No	No	No		Yes, I am aware it of and doing it properly.	Yes	Yes, because that way the fetus will be protected against inborn anomalies and fewer miscarriages will occur.	It is an almost 100% protection against seasonal flu.	I have never been vaccinated against seasonal flu.	Yes, because medical staff has a greater chance to get infected and then spread the spread the virus.	Yes, because medical students rotate througt different departments in a hospital and can spread the virus.
2016-03-29 15:34:00	Female	1993	Romania	Medicine	3	It is useful and safe and I think that everybody should get vaccinated.	Yes, I think it is effective.	Scientfic facts	Yes	Yes	Yes	I do not know	Yes	I do not know	Yes	Yes	I do not know	Yes	Yes	I do not know	I do not know	Yes	Yes	I do not know	I do not know	I do not know	I do not know	Yes	-	Yes, I am aware it of and doing it properly.	Yes	Yes, because that way the fetus will be protected against inborn anomalies and fewer miscarriages will occur.	It won't necessary prevent you from contracting the seasonal flu, but the disease will be less serious.	Not regularly.	Yes, because medical staff has a greater chance to get infected and then spread the spread the virus.	Yes, because medical students rotate througt different departments in a hospital and can spread the virus.
2016-03-29 15:38:20	Female	1994	Greece	Medicine	4	It is useful and safe and I think that everybody should get vaccinated.	Yes, I think it is effective.	Senior physicians, professors	Yes	No	Yes	Yes	Yes	I do not know	Yes	Yes	Yes	Yes	Yes	Yes	Yes	No	No	Yes	Yes	Yes	Yes	I do not know	Papilloma Virus, Seasonal Flu Vaccine not as part of the vaccination programme	Yes, I am aware of it, but I am not sure if I have full vaccination.	Yes	Yes, because that way the fetus will be protected against inborn anomalies and fewer miscarriages will occur.	It won't necessary prevent you from contracting the seasonal flu, but the disease will be less serious.	Every seasson.	Yes, because medical staff has a greater chance to get infected and then spread the spread the virus.	Yes, because medical students rotate througt different departments in a hospital and can spread the virus.
2016-03-29 15:39:42	Female	1992	GREECE	Medicine	4	It is useful and safe and I think that everybody should get vaccinated.	Yes, I think it is effective.	Scientfic facts	Yes	No	Yes	Yes	Yes	Yes	Yes	Yes	Yes	Yes	Yes	Yes	Yes	Yes	Yes	Yes	Yes	Yes	Yes	Yes	ΗPV	No, this is the first time I hear about that.	Yes	Yes, because that way the fetus will be protected against inborn anomalies and fewer miscarriages will occur.	It won't necessary prevent you from contracting the seasonal flu, but the disease will be less serious.	I have never been vaccinated against seasonal flu.	Yes, because medical staff has a greater chance to get infected and then spread the spread the virus.	Yes, because medical students rotate througt different departments in a hospital and can spread the virus.
2016-03-29 15:45:00	Male	1992	Germany	Medicine	4	It is useful and safe and I think that everybody should get vaccinated.	Yes, I think it is effective.	Scientfic facts	Yes	Yes	Yes	Yes	Yes	No	No	Yes	No	Yes	Yes	Yes	No	No	No	No	No	No	Yes	No		Yes, I am aware it of and doing it properly.	Yes	No, because a specific programme is not safe to a pregnant woman or the fetus.	It won't necessary prevent you from contracting the seasonal flu, but the disease will be less serious.	Not regularly.	Yes, because medical staff has a greater chance to get infected and then spread the spread the virus.	Yes, because medical students rotate througt different departments in a hospital and can spread the virus.
2016-03-29 15:47:08	Male	1972	Germany	Medicine	5	It is useful and safe and I think that everybody should get vaccinated.	Yes, I think it is effective.	Scientfic facts	Yes	Yes	Yes	Yes	Yes	No	Yes	Yes	No	Yes	Yes	Yes	No	No	No	Yes	No	No	No	Yes	Rabies, Yellow fever	Yes, I am aware it of and doing it properly.	Yes	Yes, because that way the fetus will be protected against inborn anomalies and fewer miscarriages will occur.	It won't necessary prevent you from contracting the seasonal flu, but the disease will be less serious.	Every seasson.	Yes, because medical staff has a greater chance to get infected and then spread the spread the virus.	Yes, because medical students rotate througt different departments in a hospital and can spread the virus.
2016-03-29 15:54:28	Female	1993	The Netherlands	Medicine	2	It is useful and safe and I think that everybody should get vaccinated.	Yes, I think it is effective.	Scientfic facts	Yes	Yes	Yes	Yes	Yes	I do not know	Yes	Yes	I do not know	Yes	Yes	Yes	Yes	I do not know	Yes	Yes	No	I do not know	No	Yes	Rabies	Yes, I am aware it of and doing it properly.	Yes	Yes, because that way the fetus will be protected against inborn anomalies and fewer miscarriages will occur.	It won't necessary prevent you from contracting the seasonal flu, but the disease will be less serious.	Every seasson.	Yes, because medical staff has a greater chance to get infected and then spread the spread the virus.	Yes, because medical students rotate througt different departments in a hospital and can spread the virus.
2016-03-29 16:02:10	Male	1991	Bulgaria	Medicine	Intern	It is useful and safe and I think that everybody should get vaccinated.	Yes, I think it is effective.	Scientfic facts	Yes	No	Yes	Yes	Yes	I do not know	No	Yes	I do not know	Yes	Yes	Yes	No	No	No	No	No	I do not know	No	No		Yes, I am aware it of and doing it properly.	Yes	Yes, because that way the fetus will be protected against inborn anomalies and fewer miscarriages will occur.	It won't necessary prevent you from contracting the seasonal flu, but the disease will be less serious.	Not regularly.	Yes, because medical staff has a greater chance to get infected and then spread the spread the virus.	Yes, because medical students rotate througt different departments in a hospital and can spread the virus.
2016-03-29 16:04:11	Male	1994	Turkey	Medicine	3	It is useful and safe and I think that everybody should get vaccinated.	Yes, I think it is effective.	Senior physicians, professors	Yes	No	Yes	Yes	Yes	I do not know	I do not know	Yes	I do not know	Yes	Yes	Yes	No	No	I do not know	I do not know	I do not know	I do not know	I do not know	I do not know		Yes, I am aware of it, but I am not sure if I have full vaccination.	Yes	Yes, because that way the fetus will be protected against inborn anomalies and fewer miscarriages will occur.	It won't necessary prevent you from contracting the seasonal flu, but the disease will be less serious.	Not regularly.	Yes, because medical staff has a greater chance to get infected and then spread the spread the virus.	Yes, because medical students rotate througt different departments in a hospital and can spread the virus.
2016-03-29 16:04:22	Male	1991	italy	Medicine	5	It is useful and safe and I think that everybody should get vaccinated.	Yes, I think it is effective.	Scientfic facts	Yes	No	Yes	Yes	Yes	I do not know	No	Yes	I do not know	Yes	Yes	No	I do not know	I do not know	No	No	No	I do not know	No	I do not know		Yes, I am aware of it, but I am not sure if I have full vaccination.	Yes	Yes, because that way the fetus will be protected against inborn anomalies and fewer miscarriages will occur.	It is not useful because the seasonal flu virus mutates constantly and there is a different type every year.	I have never been vaccinated against seasonal flu.	Yes, because medical staff has a greater chance to get infected and then spread the spread the virus.	Yes, because medical students rotate througt different departments in a hospital and can spread the virus.
2016-03-29 16:19:21	Female	1991	The Kosovo	Medicine	3	It is useful and safe and I think that everybody should get vaccinated.	Yes, I think it is effective.	Scientfic facts	No	No	Yes	No	No	No	Yes	Yes	No	No	No	No	No	No	No	No	No	No	Yes	No		Yes, I am aware of it, but I am not sure if I have full vaccination.	Yes	Yes, because that way the fetus will be protected against inborn anomalies and fewer miscarriages will occur.	It is not useful because the seasonal flu virus mutates constantly and there is a different type every year.	I have never been vaccinated against seasonal flu.	Yes, because medical staff has a greater chance to get infected and then spread the spread the virus.	Yes, because medical students rotate througt different departments in a hospital and can spread the virus.
2016-03-29 16:20:37	Female	1994	Kosovo	Medicine	3	It is useful and safe and I think that everybody should get vaccinated.	Yes, I think it is effective.	Scientfic facts	Yes	No	Yes	Yes	Yes	No	No	No	No	Yes	Yes	Yes	No	Yes	No	Yes	No	No	Yes	No		No, this is the first time I hear about that.	Yes	Yes, because that way the fetus will be protected against inborn anomalies and fewer miscarriages will occur.	It is not useful because the seasonal flu virus mutates constantly and there is a different type every year.	I have never been vaccinated against seasonal flu.	Yes, because medical staff has a greater chance to get infected and then spread the spread the virus.	Yes, because medical students rotate througt different departments in a hospital and can spread the virus.
2016-03-29 16:21:58	Female	1996	Italy	Medicine	1	It is useful and safe and I think that everybody should get vaccinated.	Yes, I think it is effective.	Scientfic facts	Yes	No	Yes	I do not know	Yes	No	I do not know	Yes	I do not know	I do not know	I do not know	I do not know	I do not know	No	Yes	No	No	No	No	No		Yes, I am aware it of and doing it properly.	Yes	Yes, because that way the fetus will be protected against inborn anomalies and fewer miscarriages will occur.	It is an almost 100% protection against seasonal flu.	I have never been vaccinated against seasonal flu.	Yes, because medical staff has a greater chance to get infected and then spread the spread the virus.	Yes, because medical students rotate througt different departments in a hospital and can spread the virus.
2016-03-29 16:22:39	Male	1993	Kosova	Dentistry	4	It is useful and safe and I think that everybody should get vaccinated.	Yes, I think it is effective.	Scientfic facts	Yes	I do not know	Yes	Yes	I do not know	I do not know	No	No	I do not know	I do not know	Yes	Yes	I do not know	No	I do not know	I do not know	I do not know	I do not know	I do not know	Yes	Pertusis	Yes, I am aware of it, but I am not sure if I have full vaccination.	Never thought about that	Yes, because that way the fetus will be protected against inborn anomalies and fewer miscarriages will occur.	It is not useful because the seasonal flu virus mutates constantly and there is a different type every year.	I have never been vaccinated against seasonal flu.	Yes, because medical staff has a greater chance to get infected and then spread the spread the virus.	Yes, because medical students rotate througt different departments in a hospital and can spread the virus.
2016-03-29 16:22:43	Female	1996	The Netherlands	Medicine	2	It is useful and safe and I think that everybody should get vaccinated.	Yes, I think it is effective.	Scientfic facts	Yes	No	Yes	Yes	Yes	I do not know	Yes	Yes	I do not know	Yes	I do not know	I do not know	I do not know	I do not know	No	I do not know	I do not know	I do not know	No	I do not know		Yes, I am aware it of and doing it properly.	Yes	Yes, because that way the fetus will be protected against inborn anomalies and fewer miscarriages will occur.	It won't necessary prevent you from contracting the seasonal flu, but the disease will be less serious.	I have never been vaccinated against seasonal flu.	Yes, because medical staff has a greater chance to get infected and then spread the spread the virus.	Yes, because medical students rotate througt different departments in a hospital and can spread the virus.
2016-03-29 16:38:48	Male	1989	Kosovo	Medicine	6	It is useful and safe and I think that everybody should get vaccinated.	Yes, I think it is effective.	Senior physicians, professors	Yes	No	Yes	Yes	Yes	No	Yes	Yes	Yes	No	No	Yes	No	No	Yes	No	No	No	Yes	Yes	Don't remembre.	Yes, I am aware it of and doing it properly.	Yes	No, because everyone should have the right to choose.	It won't necessary prevent you from contracting the seasonal flu, but the disease will be less serious.	I have never been vaccinated against seasonal flu.	Yes, because medical staff has a greater chance to get infected and then spread the spread the virus.	Yes, because medical students rotate througt different departments in a hospital and can spread the virus.	I do not know
2016-03-29 16:54:45	Female	1996	The Netherlands	Medicine	2	It is useful and safe and I think that everybody should get vaccinated.	Yes, I think it is effective.	Scientfic facts	Yes	I do not know	Yes	Yes	Yes	Yes	I do not know	I do not know	No	I do not know	Yes	Yes	Yes	Yes	No	No	No	No	No	I do not know	Hepatitis B	Yes, I am aware it of and doing it properly.	Yes	Yes, because that way the fetus will be protected against inborn anomalies and fewer miscarriages will occur.	It won't necessary prevent you from contracting the seasonal flu, but the disease will be less serious.	I have never been vaccinated against seasonal flu.	Yes, because medical staff has a greater chance to get infected and then spread the spread the virus.	Yes, because medical students rotate througt different departments in a hospital and can spread the virus.	I do not know
2016-03-29 17:00:46	Female	1995	Italy	Medicine	2	It is useful and safe and I think that everybody should get vaccinated.	Yes, I think it is effective.	Scientfic facts	Yes	No	Yes	Yes	Yes	No	Yes	Yes	Yes	No	No	No	No	Yes	Yes	Yes	No	No	No	No		Yes, I am aware it of and doing it properly.	Yes	Yes, because that way the fetus will be protected against inborn anomalies and fewer miscarriages will occur.	It is an almost 100% protection against seasonal flu.	I have never been vaccinated against seasonal flu.	Yes, because medical staff has a greater chance to get infected and then spread the spread the virus.	Yes, because medical students rotate througt different departments in a hospital and can spread the virus.	No
2016-03-29 17:03:22	Male	1990	Germany	Medicine	5	It is useful and safe and I think that everybody should get vaccinated.	Yes, I think it is effective.	Scientfic facts	Yes	Yes	Yes	Yes	Yes	Yes	Yes	No	Yes	No	Yes	Yes	Yes	Yes	Yes	No	No	No	No	No		Yes, I am aware it of and doing it properly.	Yes	No, because everyone should have the right to choose.	It won't necessary prevent you from contracting the seasonal flu, but the disease will be less serious.	Every other seasson.	Yes, because medical staff has a greater chance to get infected and then spread the spread the virus.	Yes, because medical students rotate througt different departments in a hospital and can spread the virus.	I do not know
2016-03-29 17:04:53	Female	1994	Italy	Medicine	3	It is useful and safe and I think that everybody should get vaccinated.	Yes, I think it is effective.	Senior physicians, professors	Yes	No	Yes	Yes	Yes	I do not know	I do not know	Yes	Yes	I do not know	I do not know	I do not know	I do not know	Yes	I do not know	Yes	Yes	I do not know	Yes	I do not know		Yes, I am aware of it, but I am not sure if I have full vaccination.	Yes	Yes, because that way the fetus will be protected against inborn anomalies and fewer miscarriages will occur.	It won't necessary prevent you from contracting the seasonal flu, but the disease will be less serious.	I have never been vaccinated against seasonal flu.	Yes, because medical staff has a greater chance to get infected and then spread the spread the virus.	Yes, because medical students rotate througt different departments in a hospital and can spread the virus.	I do not know
2016-03-29 17:07:51	Male	1994	Italy	Medicine	3	It is useful and safe and I think that everybody should get vaccinated.	Yes, I think it is effective.	Scientfic facts	Yes	No	Yes	Yes	Yes	No	Yes	No	Yes	I do not know	No	No	Yes	Yes	No	No	No	No	No	No		Yes, I am aware it of and doing it properly.	Yes	No, because a specific programme is not safe to a pregnant woman or the fetus.	It is not useful because the seasonal flu virus mutates constantly and there is a different type every year.	I have never been vaccinated against seasonal flu.	Yes, because medical staff has a greater chance to get infected and then spread the spread the virus.	Yes, because medical students rotate througt different departments in a hospital and can spread the virus.	No
2016-03-29 17:21:38	Female	1993	Italy	Medicine	3	It is useful and safe and I think that everybody should get vaccinated.	I dont't think that it makes a difference because I would choose to vaccinate either way.	Scientfic facts	Yes	Yes	Yes	Yes	Yes	Yes	Yes	Yes	Yes	Yes	Yes	Yes	Yes	Yes	Yes	Yes	Yes	Yes	Yes	Yes		Yes, I am aware it of and doing it properly.	Yes	Yes, because that way the fetus will be protected against inborn anomalies and fewer miscarriages will occur.	It won't necessary prevent you from contracting the seasonal flu, but the disease will be less serious.	Every seasson.	Yes, because medical staff has a greater chance to get infected and then spread the spread the virus.	Yes, because medical students rotate througt different departments in a hospital and can spread the virus.	No
2016-03-29 17:32:09	Female	1992	italy	Medicine	4	It is useful and safe and I think that everybody should get vaccinated.	Yes, I think it is effective.	Scientfic facts	Yes	No	Yes	Yes	Yes	No	Yes	No	Yes	No	No	No	No	No	No	No	No	No	No	No		Yes, I am aware it of and doing it properly.	Yes	Yes, because that way the fetus will be protected against inborn anomalies and fewer miscarriages will occur.	It won't necessary prevent you from contracting the seasonal flu, but the disease will be less serious.	I haven only been vaccinated once.	Yes, because medical staff has a greater chance to get infected and then spread the spread the virus.	Yes, because medical students rotate througt different departments in a hospital and can spread the virus.	No
2016-03-29 17:36:50	Female	1994	Poland	Medicine	4	It is useful and safe and I think that everybody should get vaccinated.	Yes, I think it is effective.	Scientfic facts	Yes	I do not know	Yes	Yes	Yes	I do not know	Yes	No	Yes	I do not know	Yes	Yes	Yes	I do not know	Yes	No	No	No	Yes	Yes		Yes, I am aware it of and doing it properly.	Yes	No, because a specific programme is not safe to a pregnant woman or the fetus.	It won't necessary prevent you from contracting the seasonal flu, but the disease will be less serious.	I have never been vaccinated against seasonal flu.	Yes, because medical staff has a greater chance to get infected and then spread the spread the virus.	Yes, because medical students rotate througt different departments in a hospital and can spread the virus.	I do not know
2016-03-29 17:39:46	Female	1994	Italy	Medicine	4	It is useful and safe and I think that everybody should get vaccinated.	Yes, I think it is effective.	Scientfic facts	Yes	No	Yes	Yes	Yes	Yes	Yes	No	Yes	Yes	No	No	No	Yes	No	Yes	No	No	No	No		Yes, I am aware it of and doing it properly.	Yes	No, because a specific programme is not safe to a pregnant woman or the fetus.	It won't necessary prevent you from contracting the seasonal flu, but the disease will be less serious.	I have never been vaccinated against seasonal flu.	Yes, because medical staff has a greater chance to get infected and then spread the spread the virus.	Yes, because medical students rotate througt different departments in a hospital and can spread the virus.	No
2016-03-29 17:42:35	Male	1995	Italy	Medicine	2	It is useful and safe and I think that everybody should get vaccinated.	Yes, I think it is effective.	Scientfic facts	Yes	No	Yes	Yes	Yes	Yes	Yes	Yes	Yes	No	Yes	Yes	Yes	No	No	No	No	No	No	No		Yes, I am aware it of and doing it properly.	Yes	No, because a specific programme is not safe to a pregnant woman or the fetus.	It won't necessary prevent you from contracting the seasonal flu, but the disease will be less serious.	I have never been vaccinated against seasonal flu.	Yes, because medical staff has a greater chance to get infected and then spread the spread the virus.	Yes, because medical students rotate througt different departments in a hospital and can spread the virus.	No
2016-03-29 17:44:38	Female	1996	Greece	Medicine	1	It is useful and safe and I think that everybody should get vaccinated.	Yes, I think it is effective.	Scientfic facts	Yes	I do not know	Yes	I do not know	Yes	Yes	I do not know	Yes	No	No	Yes	Yes	I do not know	Yes	No	Yes	No	Yes	Yes	Yes		Yes, I am aware of it, but I am not sure if I have full vaccination.	Yes	Yes, because that way the fetus will be protected against inborn anomalies and fewer miscarriages will occur.	It won't necessary prevent you from contracting the seasonal flu, but the disease will be less serious.	I have never been vaccinated against seasonal flu.	Yes, because medical staff has a greater chance to get infected and then spread the spread the virus.	Yes, because medical students rotate througt different departments in a hospital and can spread the virus.	I do not know
2016-03-29 17:54:01	Male	1990	Germany	Medicine	6	It is useful and safe and I think that everybody should get vaccinated.	Yes, I think it is effective.	Scientfic facts	Yes	No	Yes	Yes	Yes	Yes	Yes	No	No	Yes	Yes	Yes	Yes	Yes	No	No	No	No	No	No	tick-borne encephalitis	Yes, I am aware it of and doing it properly.	Yes	Yes, because that way the fetus will be protected against inborn anomalies and fewer miscarriages will occur.	It won't necessary prevent you from contracting the seasonal flu, but the disease will be less serious.	I have never been vaccinated against seasonal flu.	Yes, because medical staff has a greater chance to get infected and then spread the spread the virus.	Yes, because medical students rotate througt different departments in a hospital and can spread the virus.	Yes
2016-03-29 18:12:55	Male	1986	germany	Medicine	5	It is useful and safe and I think that everybody should get vaccinated.	Yes, I think it is effective.	Scientfic facts	Yes	No	Yes	Yes	Yes	Yes	Yes	Yes	Yes	I do not know	Yes	Yes	Yes	I do not know	Yes	I do not know	Yes	I do not know	No	No	FSME	Yes, I am aware it of and doing it properly.	Yes	Yes, because that way the fetus will be protected against inborn anomalies and fewer miscarriages will occur.	It won't necessary prevent you from contracting the seasonal flu, but the disease will be less serious.	I have never been vaccinated against seasonal flu.	Yes, because medical staff has a greater chance to get infected and then spread the spread the virus.	Yes, because medical students rotate througt different departments in a hospital and can spread the virus.	Yes
2016-03-29 18:41:19	Female	1993	Italy	Medicine	5	It is useful and safe and I think that everybody should get vaccinated.	Yes, I think it is effective.	Scientfic facts	Yes	No	No	I do not know	Yes	I do not know	Yes	No	Yes	I do not know	I do not know	I do not know	I do not know	Yes	I do not know	No	I do not know	I do not know	I do not know	No		Yes, I am aware it of and doing it properly.	Yes	Yes, because that way the fetus will be protected against inborn anomalies and fewer miscarriages will occur.	It is an almost 100% protection against seasonal flu.	I have never been vaccinated against seasonal flu.	Yes, because medical staff has a greater chance to get infected and then spread the spread the virus.	Yes, because medical students rotate througt different departments in a hospital and can spread the virus.	I do not know
2016-03-29 19:24:32	Male	1993	Italy	Medicine	4	It is useful and safe and I think that everybody should get vaccinated.	Yes, I think it is effective.	Scientfic facts	Yes	No	Yes	Yes	Yes	I do not know	No	No	I do not know	I do not know	Yes	I do not know	Yes	I do not know	I do not know	No	I do not know	I do not know	No	I do not know		Yes, I am aware of it, but I am not sure if I have full vaccination.	Yes	Yes, because that way the fetus will be protected against inborn anomalies and fewer miscarriages will occur.	It is an almost 100% protection against seasonal flu.	I have never been vaccinated against seasonal flu.	Yes, because medical staff has a greater chance to get infected and then spread the spread the virus.	No, because everyone should have the right to choose.	I do not know
2016-03-29 19:25:22	Male	1994	Italy	Medicine	3	It is useful and safe and I think that everybody should get vaccinated.	Yes, I think it is effective.	Scientfic facts	Yes	No	Yes	Yes	Yes	Yes	Yes	No	Yes	Yes	Yes	No	Yes	Yes	Yes	No	No	No	No	No		Yes, I am aware it of and doing it properly.	Yes	Yes, because that way the fetus will be protected against inborn anomalies and fewer miscarriages will occur.	It is an almost 100% protection against seasonal flu.	I have never been vaccinated against seasonal flu.	Yes, because medical staff has a greater chance to get infected and then spread the spread the virus.	Yes, because medical students rotate througt different departments in a hospital and can spread the virus.	No
2016-03-29 19:35:58	Male	1992	Germany	Medicine	4	It is useful and safe and I think that everybody should get vaccinated.	Yes, I think it is effective.	Scientfic facts	Yes	No	Yes	Yes	Yes	Yes	Yes	No	Yes	Yes	Yes	Yes	Yes	No	Yes	No	No	No	No	No	Hepatitis A, B, FSME	Yes, I am aware it of and doing it properly.	Yes	Yes, because that way the fetus will be protected against inborn anomalies and fewer miscarriages will occur.	It is an almost 100% protection against seasonal flu.	I have never been vaccinated against seasonal flu.	No, because everyone should have the right to choose.	No, because everyone should have the right to choose.	No
2016-03-29 19:56:38	Female	1992	Germany	Medicine	4	It is useful and safe and I think that everybody should get vaccinated.	Yes, I think it is effective.	Scientfic facts	Yes	Yes	Yes	Yes	Yes	Yes	Yes	Yes	Yes	Yes	Yes	Yes	Yes	I do not know	I do not know	Yes	I do not know	I do not know	I do not know	I do not know	-	Yes, I am aware it of and doing it properly.	Yes	No, because a specific programme is not safe to a pregnant woman or the fetus.	It won't necessary prevent you from contracting the seasonal flu, but the disease will be less serious.	I haven only been vaccinated once.	Yes, because medical staff has a greater chance to get infected and then spread the spread the virus.	Yes, because medical students rotate througt different departments in a hospital and can spread the virus.	No
2016-03-29 20:27:05	Male	1994	Turkey	Medicine	3	It is useful and safe and I think that everybody should get vaccinated.	Yes, I think it is effective.	Senior physicians, professors	Yes	Yes	Yes	Yes	Yes	I do not know	I do not know	I do not know	Yes	I do not know	Yes	Yes	Yes	No	I do not know	I do not know	I do not know	I do not know	I do not know	I do not know		Yes, I am aware of it, but I am not sure if I have full vaccination.	Yes	Yes, because that way the fetus will be protected against inborn anomalies and fewer miscarriages will occur.	It won't necessary prevent you from contracting the seasonal flu, but the disease will be less serious.	Not regularly.	Yes, because medical staff has a greater chance to get infected and then spread the spread the virus.	Yes, because medical students rotate througt different departments in a hospital and can spread the virus.	I do not know
2016-03-29 20:37:43	Female	1996	Greece	Medicine	2	It is useful and safe and I think that everybody should get vaccinated.	Yes, I think it is effective.	Scientfic facts	Yes	Yes	Yes	Yes	Yes	I do not know	I do not know	Yes	Yes	Yes	I do not know	Yes	I do not know	Yes	Yes	I do not know	No	No	I do not know	Yes		Yes, I am aware of it, but I am not sure if I have full vaccination.	Yes	Yes, because that way the fetus will be protected against inborn anomalies and fewer miscarriages will occur.	It won't necessary prevent you from contracting the seasonal flu, but the disease will be less serious.	Not regularly.	Yes, because medical staff has a greater chance to get infected and then spread the spread the virus.	Yes, because medical students rotate througt different departments in a hospital and can spread the virus.	I do not know
2016-03-29 20:40:26	Female	1994	turkey	Medicine	3	It is useful and safe and I think that everybody should get vaccinated.	Yes, I think it is effective.	Scientfic facts	Yes	Yes	Yes	Yes	Yes	Yes	Yes	Yes	Yes	Yes	Yes	Yes	Yes	Yes	Yes	Yes	Yes	Yes	Yes	Yes		Yes, I am aware it of and doing it properly.	Yes	Yes, because that way the fetus will be protected against inborn anomalies and fewer miscarriages will occur.	It is not useful because the seasonal flu virus mutates constantly and there is a different type every year.	Not regularly.	Yes, because medical staff has a greater chance to get infected and then spread the spread the virus.	Yes, because medical students rotate througt different departments in a hospital and can spread the virus.	I do not know
2016-03-29 20:47:19	Male	1993	Turkey	Medicine	3	It is useful and safe and I think that everybody should get vaccinated.	Yes, I think it is effective.	Scientfic facts	Yes	No	Yes	I do not know	I do not know	I do not know	I do not know	I do not know	Yes	I do not know	I do not know	I do not know	I do not know	I do not know	I do not know	I do not know	I do not know	I do not know	I do not know	I do not know		Yes, I am aware of it, but I am not sure if I have full vaccination.	Yes	Yes, because that way the fetus will be protected against inborn anomalies and fewer miscarriages will occur.	It is an almost 100% protection against seasonal flu.	Not regularly.	Yes, because medical staff has a greater chance to get infected and then spread the spread the virus.	Yes, because medical students rotate througt different departments in a hospital and can spread the virus.	I do not know
2016-03-29 21:29:26	Female	1993	Romania	Medicine	5	It is useful and safe and I think that everybody should get vaccinated.	Yes, I think it is effective.	Scientfic facts	Yes	Yes	Yes	Yes	Yes	Yes	Yes	Yes	Yes	I do not know	Yes	Yes	Yes	No	No	No	No	No	No	No		Yes, I am aware it of and doing it properly.	Yes	Yes, because that way the fetus will be protected against inborn anomalies and fewer miscarriages will occur.	It won't necessary prevent you from contracting the seasonal flu, but the disease will be less serious.	Every other seasson.	No, because everyone should have the right to choose.	No, because everyone should have the right to choose.	No
2016-03-29 21:34:34	Female	1990	Kosovo	Medicine	6	It is useful and safe and I think that everybody should get vaccinated.	Yes, I think it is effective.	Scientfic facts	Yes	No	Yes	Yes	Yes	No	Yes	No	No	No	Yes	Yes	I do not know	No	No	No	No	No	No	Yes		Yes, I am aware it of and doing it properly.	Yes	Yes, because that way the fetus will be protected against inborn anomalies and fewer miscarriages will occur.	It won't necessary prevent you from contracting the seasonal flu, but the disease will be less serious.	I have never been vaccinated against seasonal flu.	Yes, because medical staff has a greater chance to get infected and then spread the spread the virus.	Yes, because medical students rotate througt different departments in a hospital and can spread the virus.	No
2016-03-29 21:34:53	Female	1993	Germany	Medicine	4	It is useful and safe and I think that everybody should get vaccinated.	Yes, I think it is effective.	Senior physicians, professors	Yes	No	Yes	Yes	Yes	Yes	Yes	Yes	Yes	Yes	Yes	Yes	No	Yes	No	Yes	No	No	No	No		Yes, I am aware it of and doing it properly.	Yes	Yes, because that way the fetus will be protected against inborn anomalies and fewer miscarriages will occur.	It won't necessary prevent you from contracting the seasonal flu, but the disease will be less serious.	Not regularly.	Yes, because medical staff has a greater chance to get infected and then spread the spread the virus.	Yes, because medical students rotate througt different departments in a hospital and can spread the virus.	No
2016-03-29 21:38:56	Male	1994	Italy	Medicine	3	It is useful and safe and I think that everybody should get vaccinated.	Yes, I think it is effective.	Scientfic facts	Yes	No	Yes	Yes	I do not know	No	Yes	I do not know	Yes	No	I do not know	Yes	Yes	I do not know	Yes	I do not know	I do not know	I do not know	I do not know	I do not know		Yes, I am aware it of and doing it properly.	Never thought about that	Yes, because that way the fetus will be protected against inborn anomalies and fewer miscarriages will occur.	It is an almost 100% protection against seasonal flu.	I have never been vaccinated against seasonal flu.	Yes, because medical staff has a greater chance to get infected and then spread the spread the virus.	Yes, because medical students rotate througt different departments in a hospital and can spread the virus.	I do not know
2016-03-29 21:43:31	Female	1997	Greece	Medicine	1	It is useful and safe and I think that everybody should get vaccinated.	Yes, I think it is effective.	Scientfic facts	Yes	No	Yes	Yes	Yes	Yes	I do not know	I do not know	I do not know	I do not know	Yes	Yes	I do not know	Yes	I do not know	No	I do not know	I do not know	I do not know	I do not know		Yes, I am aware of it, but I am not sure if I have full vaccination.	Never thought about that	Yes, because that way the fetus will be protected against inborn anomalies and fewer miscarriages will occur.	It won't necessary prevent you from contracting the seasonal flu, but the disease will be less serious.	I have never been vaccinated against seasonal flu.	Yes, because medical staff has a greater chance to get infected and then spread the spread the virus.	Yes, because medical students rotate througt different departments in a hospital and can spread the virus.	I do not know
2016-03-29 21:54:37	Male	1994	Turkey	Medicine	3	There is too little evidence to prove that it is effective.	I dont't think that it makes a difference because I would choose to vaccinate either way.	Senior physicians, professors	I don't know	I do not know	I do not know	I do not know	I do not know	I do not know	I do not know	I do not know	I do not know	I do not know	I do not know	I do not know	I do not know	I do not know	I do not know	I do not know	I do not know	I do not know	I do not know	I do not know		Yes, I am aware of it, but I am not sure if I have full vaccination.	Never thought about that	Yes, because that way the fetus will be protected against inborn anomalies and fewer miscarriages will occur.	It is not useful because the seasonal flu virus mutates constantly and there is a different type every year.	Every seasson.	Yes, because medical staff has a greater chance to get infected and then spread the spread the virus.	Yes, because medical students rotate througt different departments in a hospital and can spread the virus.	I do not know
2016-03-29 21:56:37	Male	1994	Italy	Medicine	3	It is useful and safe and I think that everybody should get vaccinated.	Yes, I think it is effective.	Scientfic facts	Yes	No	Yes	Yes	No	Yes	Yes	Yes	Yes	No	Yes	I do not know	Yes	Yes	No	No	Yes	I do not know	I do not know	No		Yes, I am aware it of and doing it properly.	Yes	Yes, because that way the fetus will be protected against inborn anomalies and fewer miscarriages will occur.	It won't necessary prevent you from contracting the seasonal flu, but the disease will be less serious.	Not regularly.	Yes, because medical staff has a greater chance to get infected and then spread the spread the virus.	Yes, because medical students rotate througt different departments in a hospital and can spread the virus.	I do not know
2016-03-29 22:00:41	Male	1995	Italy	Medicine	1	It is useful and safe and I think that everybody should get vaccinated.	Yes, I think it is effective.	Scientfic facts	Yes	No	Yes	Yes	Yes	No	Yes	No	Yes	No	No	I do not know	I do not know	I do not know	I do not know	No	I do not know	I do not know	I do not know	No	None	Yes, I am aware it of and doing it properly.	Yes	Yes, because that way the fetus will be protected against inborn anomalies and fewer miscarriages will occur.	It won't necessary prevent you from contracting the seasonal flu, but the disease will be less serious.	I have never been vaccinated against seasonal flu.	Yes, because medical staff has a greater chance to get infected and then spread the spread the virus.	Yes, because medical students rotate througt different departments in a hospital and can spread the virus.	I do not know
2016-03-29 22:05:47	Female	1996	Italy	Nursery	1	It is useful and safe and I think that everybody should get vaccinated.	Yes, I think it is effective.	Scientfic facts	Yes	No	Yes	Yes	Yes	Yes	Yes	Yes	Yes	Yes	Yes	Yes	Yes	Yes	Yes	Yes	Yes	Yes	Yes	Yes		Yes, I am aware of it, but I am not sure if I have full vaccination.	Yes	Yes, because that way the fetus will be protected against inborn anomalies and fewer miscarriages will occur.	It won't necessary prevent you from contracting the seasonal flu, but the disease will be less serious.	I have never been vaccinated against seasonal flu.	Yes, because medical staff has a greater chance to get infected and then spread the spread the virus.	Yes, because medical students rotate througt different departments in a hospital and can spread the virus.	I do not know
2016-03-29 22:06:28	Female	1996	italy	Medicine	1	It is useful and safe and I think that everybody should get vaccinated.	Yes, I think it is effective.	Scientfic facts	Yes	No	Yes	Yes	I do not know	I do not know	Yes	Yes	Yes	Yes	Yes	Yes	Yes	Yes	I do not know	Yes	Yes	No	I do not know	No		Yes, I am aware it of and doing it properly.	Yes	Yes, because that way the fetus will be protected against inborn anomalies and fewer miscarriages will occur.	It is not useful because the seasonal flu virus mutates constantly and there is a different type every year.	I have never been vaccinated against seasonal flu.	Yes, because medical staff has a greater chance to get infected and then spread the spread the virus.	Yes, because medical students rotate througt different departments in a hospital and can spread the virus.	No
2016-03-29 22:07:44	Female	1996	Greece	Medicine	2	It is useful and safe and I think that everybody should get vaccinated.	Yes, I think it is effective.	Scientfic facts	I don't know	No	No	I do not know	I do not know	I do not know	I do not know	I do not know	I do not know	I do not know	Yes	Yes	I do not know	I do not know	No	Yes	I do not know	I do not know	I do not know	I do not know		Yes, I am aware of it, but I am not sure if I have full vaccination.	Never thought about that	Yes, because that way the fetus will be protected against inborn anomalies and fewer miscarriages will occur.	It won't necessary prevent you from contracting the seasonal flu, but the disease will be less serious.	I have never been vaccinated against seasonal flu.	Yes, because medical staff has a greater chance to get infected and then spread the spread the virus.	Yes, because medical students rotate througt different departments in a hospital and can spread the virus.	I do not know
2016-03-29 22:08:18	Female	1994	Romania	Medicine	3	It is useful and safe and I think that everybody should get vaccinated.	Yes, I think it is effective.	Scientfic facts	Yes	I do not know	Yes	Yes	Yes	I do not know	Yes	I do not know	I do not know	I do not know	Yes	I do not know	I do not know	I do not know	I do not know	I do not know	I do not know	I do not know	I do not know	Yes		Yes, I am aware of it, but I am not sure if I have full vaccination.	No	Yes, because that way the fetus will be protected against inborn anomalies and fewer miscarriages will occur.	It is not useful because the seasonal flu virus mutates constantly and there is a different type every year.	Not regularly.	Yes, because medical staff has a greater chance to get infected and then spread the spread the virus.	Yes, because medical students rotate througt different departments in a hospital and can spread the virus.	I do not know
2016-03-29 22:09:13	Female	1993	TURKEY	Medicine	4	It is useful and safe and I think that everybody should get vaccinated.	Yes, I think it is effective.	Senior physicians, professors	Yes	No	Yes	Yes	Yes	No	Yes	No	Yes	No	Yes	Yes	Yes	No	Yes	No	No	No	Yes	Yes		Yes, I am aware it of and doing it properly.	Yes	Yes, because that way the fetus will be protected against inborn anomalies and fewer miscarriages will occur.	It won't necessary prevent you from contracting the seasonal flu, but the disease will be less serious.	Not regularly.	Yes, because medical staff has a greater chance to get infected and then spread the spread the virus.	Yes, because medical students rotate througt different departments in a hospital and can spread the virus.	No
2016-03-29 22:20:12	Male	1991	Kosovo	Medicine	6	It is useful and safe and I think that everybody should get vaccinated.	Yes, I think it is effective.	Scientfic facts	Yes	No	Yes	Yes	Yes	I do not know	No	Yes	Yes	I do not know	Yes	Yes	Yes	I do not know	I do not know	No	I do not know	I do not know	I do not know	Yes		Yes, I am aware it of and doing it properly.	Yes	Yes, because that way the fetus will be protected against inborn anomalies and fewer miscarriages will occur.	It won't necessary prevent you from contracting the seasonal flu, but the disease will be less serious.	I have never been vaccinated against seasonal flu.	Yes, because medical staff has a greater chance to get infected and then spread the spread the virus.	Yes, because medical students rotate througt different departments in a hospital and can spread the virus.	No
2016-03-29 22:22:52	Male	1996	Turkey	Medicine	2	It is useful and safe and I think that everybody should get vaccinated.	Yes, I think it is effective.	Scientfic facts	Yes	No	Yes	Yes	Yes	I do not know	Yes	I do not know	I do not know	Yes	Yes	Yes	Yes	Yes	Yes	I do not know	I do not know	Yes	Yes	I do not know		Yes, I am aware of it, but I am not sure if I have full vaccination.	Yes	Yes, because that way the fetus will be protected against inborn anomalies and fewer miscarriages will occur.	It is not useful because the seasonal flu virus mutates constantly and there is a different type every year.	Not regularly.	Yes, because medical staff has a greater chance to get infected and then spread the spread the virus.	No, because everyone should have the right to choose.	I do not know
2016-03-29 22:33:09	Male	1996	Greece	Medicine	2	It is useful and safe and I think that everybody should get vaccinated.	Yes, I think it is effective.	Scientfic facts	Yes	No	Yes	Yes	Yes	I do not know	I do not know	Yes	Yes	Yes	I do not know	I do not know	I do not know	Yes	No	No	I do not know	I do not know	I do not know	Yes		Yes, I am aware of it, but I am not sure if I have full vaccination.	Yes	Yes, because that way the fetus will be protected against inborn anomalies and fewer miscarriages will occur.	It won't necessary prevent you from contracting the seasonal flu, but the disease will be less serious.	I have never been vaccinated against seasonal flu.	Yes, because medical staff has a greater chance to get infected and then spread the spread the virus.	Yes, because medical students rotate througt different departments in a hospital and can spread the virus.	I do not know
2016-03-29 22:33:11	Male	1995	Turkey	Medicine	2	It is useful and safe and I think that everybody should get vaccinated.	Yes, I think it is effective.	Senior physicians, professors	Yes	Yes	I do not know	I do not know	I do not know	I do not know	I do not know	Yes	Yes	I do not know	Yes	I do not know	Yes	I do not know	I do not know	I do not know	Yes	I do not know	I do not know	I do not know		Yes, I am aware of it, but I am not sure if I have full vaccination.	No	No, because a specific programme is not safe to a pregnant woman or the fetus.	It is not useful because the seasonal flu virus mutates constantly and there is a different type every year.	I haven only been vaccinated once.	No, because those vaccines are not safe.	No, because those vaccines are not effective.	I do not know
2016-03-29 22:33:31	Female	1988	Germany	Medicine	6	It is useful and safe and I think that everybody should get vaccinated.	Yes, I think it is effective.	Senior physicians, professors	Yes	Yes	Yes	Yes	Yes	I do not know	Yes	Yes	Yes	I do not know	Yes	Yes	Yes	Yes	I do not know	I do not know	Yes	I do not know	I do not know	I do not know		Yes, I am aware it of and doing it properly.	Yes	Yes, because that way the fetus will be protected against inborn anomalies and fewer miscarriages will occur.	It won't necessary prevent you from contracting the seasonal flu, but the disease will be less serious.	Every season.	No, because everyone should have the right to choose.	No, because everyone should have the right to choose.	I do not know
2016-03-29 22:52:40	Female	1993	Poland	Midwifery	4	It is useful and safe and I think that everybody should get vaccinated.	Yes, I think it is effective.	Scientfic facts	Yes	No	No	No	Yes	No	No	No	Yes	No	Yes	Yes	Yes	No	Yes	Yes	No	No	Yes	Yes	I haven't receive any other vaccinations.	Yes, I am aware it of and doing it properly.	Yes	Yes, because that way the fetus will be protected against inborn anomalies and fewer miscarriages will occur.	It won't necessary prevent you from contracting the seasonal flu, but the disease will be less serious.	I have never been vaccinated against seasonal flu.	Yes, because medical staff has a greater chance to get infected and then spread the spread the virus.	Yes, because medical students rotate througt different departments in a hospital and can spread the virus.	No
2016-03-29 22:55:19	Female	1993	The Netherlands	Pharmacy	5	It is useful and safe and I think that everybody should get vaccinated.	Yes, I think it is effective.	Scientfic facts	Yes	Yes	Yes	Yes	I do not know	I do not know	I do not know	Yes	Yes	I do not know	No	I do not know	I do not know	I do not know	No	Yes	Yes	No	No	No	Don't now. But many. I travelled to India :p	Yes, I am aware it of and doing it properly.	Never thought about that	No, because a specific programme is not safe to a pregnant woman or the fetus.	It is not useful because the seasonal flu virus mutates constantly and there is a different type every year.	Not regularly.	Yes, because medical staff has a greater chance to get infected and then spread the spread the virus.	Yes, because medical students rotate througt different departments in a hospital and can spread the virus.	I do not know
2016-03-29 23:05:37	Male	1994	The Netherlands	Medicine	4	It is useful and safe and I think that everybody should get vaccinated.	Yes, I think it is effective.	Scientfic facts	Yes	No	Yes	Yes	Yes	Yes	Yes	No	No	Yes	Yes	Yes	Yes	Yes	Yes	No	No	No	No	No	thyphoid, yellow fever, hepatitis A, hepatitis B	Yes, I am aware it of and doing it properly.	Yes	No, because everyone should have the right to choose.	It won't necessary prevent you from contracting the seasonal flu, but the disease will be less serious.	I have never been vaccinated against seasonal flu.	Yes, because medical staff has a greater chance to get infected and then spread the spread the virus.	Yes, because medical students rotate througt different departments in a hospital and can spread the virus.	I do not know
2016-03-29 23:08:08	Female	1993	Italy	Medicine	2	It is useful and safe and I think that everybody should get vaccinated.	Yes, I think it is effective.	Scientfic facts	Yes	No	Yes	Yes	Yes	I do not know	Yes	No	Yes	I do not know	Yes	Yes	Yes	I do not know	Yes	Yes	No	No	No	Yes		Yes, I am aware it of and doing it properly.	Yes	Yes, because that way the fetus will be protected against inborn anomalies and fewer miscarriages will occur.	It won't necessary prevent you from contracting the seasonal flu, but the disease will be less serious.	I have never been vaccinated against seasonal flu.	No, because everyone should have the right to choose.	No, because everyone should have the right to choose.	No
2016-03-29 23:11:52	Female	1993	The Netherlands	Medicine	3	It is useful and safe and I think that everybody should get vaccinated.	Yes, I think it is effective.	Scientfic facts	Yes	No	Yes	Yes	Yes	Yes	Yes	Yes	Yes	Yes	Yes	Yes	Yes	Yes	No	Yes	No	No	No	No		Yes, I am aware it of and doing it properly.	Yes	No, because everyone should have the right to choose.	It is not useful because the seasonal flu virus mutates constantly and there is a different type every year.	I have never been vaccinated against seasonal flu.	No, because everyone should have the right to choose.	No, because everyone should have the right to choose.	No
2016-03-29 23:16:01	Female	1991	Germany	Medicine	5	It is useful and safe and I think that everybody should get vaccinated.	Yes, I think it is effective.	Scientfic facts	Yes	Yes	Yes	Yes	Yes	Yes	Yes	No	Yes	Yes	Yes	Yes	Yes	Yes	No	Yes	No	No	No	No		Yes, I am aware it of and doing it properly.	Yes	Yes, because that way the fetus will be protected against inborn anomalies and fewer miscarriages will occur.	It won't necessary prevent you from contracting the seasonal flu, but the disease will be less serious.	I haven only been vaccinated once.	Yes, because medical staff has a greater chance to get infected and then spread the spread the virus.	Yes, because medical students rotate througt different departments in a hospital and can spread the virus.	No
2016-03-29 23:16:36	Male	1989	Germany	Medicine	6	It is useful and safe and I think that everybody should get vaccinated.	Yes, I think it is effective.	Scientfic facts	Yes	No	Yes	Yes	Yes	Yes	Yes	No	No	No	Yes	Yes	Yes	Yes	No	No	No	No	No	No	Yellow fever	Yes, I am aware it of and doing it properly.	Yes	Yes, because that way the fetus will be protected against inborn anomalies and fewer miscarriages will occur.	It won't necessary prevent you from contracting the seasonal flu, but the disease will be less serious.	Every season.	Yes, because medical staff has a greater chance to get infected and then spread the spread the virus.	Yes, because medical students rotate througt different departments in a hospital and can spread the virus.	No
2016-03-29 23:16:55	Male	1988	the Netherlands	Medicine	5	It is useful and safe and I think that everybody should get vaccinated.	Yes, I think it is effective.	Scientfic facts	Yes	Yes	Yes	Yes	Yes	No	Yes	Yes	Yes	No	Yes	Yes	Yes	Yes	No	No	No	No	I do not know	No	rabies	Yes, I am aware it of and doing it properly.	Yes	Yes, because that way the fetus will be protected against inborn anomalies and fewer miscarriages will occur.	It won't necessary prevent you from contracting the seasonal flu, but the disease will be less serious.	Every season.	No, because everyone should have the right to choose.	No, because everyone should have the right to choose.	No
2016-03-29 23:18:10	Male	1985	Croatia	Medicine	5	It is useful and safe and I think that everybody should get vaccinated.	Yes, I think it is effective.	Scientfic facts	Yes	Yes	Yes	Yes	Yes	Yes	Yes	No	Yes	No	Yes	Yes	Yes	Yes	No	No	No	No	No	Yes		Yes, I am aware it of and doing it properly.	Yes	Yes, because that way the fetus will be protected against inborn anomalies and fewer miscarriages will occur.	It is not useful because the seasonal flu virus mutates constantly and there is a different type every year.	Not regularly.	Yes, because medical staff has a greater chance to get infected and then spread the spread the virus.	Yes, because medical students rotate througt different departments in a hospital and can spread the virus.	I do not know
2016-03-29 23:18:25	Female	1993	Romania	Medicine	4	It is useful and safe and I think that everybody should get vaccinated.	Yes, I think it is effective.	Scientfic facts	Yes	No	Yes	Yes	Yes	I do not know	Yes	I do not know	Yes	I do not know	Yes	Yes	Yes	I do not know	Yes	I do not know	I do not know	I do not know	I do not know	I do not know		Yes, I am aware of it, but I am not sure if I have full vaccination.	Yes	Yes, because that way the fetus will be protected against inborn anomalies and fewer miscarriages will occur.	It is not useful because the seasonal flu virus mutates constantly and there is a different type every year.	I have never been vaccinated against seasonal flu.	No, because everyone should have the right to choose.	No, because everyone should have the right to choose.	I do not know
2016-03-29 23:19:01	Other	1900	Murica		9	There is too little evidence to prove that it is effective.	I dont't think that it makes a difference because I would choose to vaccinate either way.	Social Media	No	Yes	No	Yes	No	Yes	No	Yes	No	Yes	No	Yes	No	Yes	No	Yes	No	Yes	No	Yes		Yes, I am aware of it, but I am not sure if I have full vaccination.	No	No, because a specific programme is not safe to a pregnant woman or the fetus.	It won't necessary prevent you from contracting the seasonal flu, but the disease will be less serious.	Every other season.	No, because those vaccines are not safe.	No, because those vaccines are not effective.	No
2016-03-29 23:20:19	Female	1993	turkey	Medicine	4	It is useful and safe and I think that everybody should get vaccinated.	Yes, I think it is effective.	Scientfic facts	Yes	No	Yes	Yes	Yes	Yes	Yes	Yes	Yes	Yes	Yes	Yes	Yes	No	Yes	No	Yes	No	Yes	Yes	-	Yes, I am aware it of and doing it properly.	Yes	Yes, because that way the fetus will be protected against inborn anomalies and fewer miscarriages will occur.	It won't necessary prevent you from contracting the seasonal flu, but the disease will be less serious.	Every season.	Yes, because medical staff has a greater chance to get infected and then spread the spread the virus.	Yes, because medical students rotate througt different departments in a hospital and can spread the virus.	No
2016-03-29 23:23:32	Female	1993	The Netherlands	Medicine	3	It is useful and safe and I think that everybody should get vaccinated.	Yes, I think it is effective.	Scientfic facts	Yes	No	Yes	Yes	Yes	I do not know	I do not know	I do not know	Yes	I do not know	Yes	Yes	Yes	I do not know	I do not know	I do not know	I do not know	I do not know	I do not know	I do not know		Yes, I am aware it of and doing it properly.	Yes	Yes, because that way the fetus will be protected against inborn anomalies and fewer miscarriages will occur.	It won't necessary prevent you from contracting the seasonal flu, but the disease will be less serious.	I have never been vaccinated against seasonal flu.	Yes, because medical staff has a greater chance to get infected and then spread the spread the virus.	Yes, because medical students rotate througt different departments in a hospital and can spread the virus.	I do not know
2016-03-29 23:25:29	Female	1992	Germany	Medicine	5	It is useful and safe and I think that everybody should get vaccinated.	Yes, I think it is effective.	Scientfic facts	Yes	Yes	Yes	Yes	Yes	I do not know	Yes	Yes	Yes	I do not know	Yes	Yes	Yes	No	Yes	Yes	Yes	No	Yes	I do not know	Japanese encephalitis, Yellow fever, Rabies	Yes, I am aware it of and doing it properly.	Yes	No, because everyone should have the right to choose.	It won't necessary prevent you from contracting the seasonal flu, but the disease will be less serious.	Not regularly.	Yes, because medical staff has a greater chance to get infected and then spread the spread the virus.	Yes, because medical students rotate througt different departments in a hospital and can spread the virus.	Yes
2016-03-29 23:28:11	Male	1996	Netherlands	Medicine	2	It is useful and safe and I think that everybody should get vaccinated.	Yes, I think it is effective.	Scientfic facts	Yes	I do not know	I do not know	I do not know	I do not know	I do not know	I do not know	I do not know	Yes	I do not know	I do not know	I do not know	I do not know	I do not know	I do not know	I do not know	I do not know	I do not know	I do not know	I do not know		Yes, I am aware of it, but I am not sure if I have full vaccination.	Yes	Yes, because that way the fetus will be protected against inborn anomalies and fewer miscarriages will occur.	It is not useful because the seasonal flu virus mutates constantly and there is a different type every year.	I haven only been vaccinated once.	Yes, because medical staff has a greater chance to get infected and then spread the spread the virus.	Yes, because medical students rotate througt different departments in a hospital and can spread the virus.	I do not know
2016-03-29 23:28:15	Female	1990	Germany	Medicine	5	It is useful and safe and I think that everybody should get vaccinated.	Yes, I think it is effective.	Scientfic facts	Yes	No	Yes	Yes	Yes	Yes	Yes	No	Yes	Yes	Yes	Yes	Yes	Yes	No	Yes	Yes	Yes	Yes	No		Yes, I am aware it of and doing it properly.	Yes	No, because a specific programme is not safe to a pregnant woman or the fetus.	It won't necessary prevent you from contracting the seasonal flu, but the disease will be less serious.	I have never been vaccinated against seasonal flu.	Yes, because medical staff has a greater chance to get infected and then spread the spread the virus.	Yes, because medical students rotate througt different departments in a hospital and can spread the virus.	No
2016-03-29 23:28:35	Female	1994	The Netherlands	Medicine	4	It is useful and safe and I think that everybody should get vaccinated.	Yes, I think it is effective.	Scientfic facts	Yes	No	No	Yes	Yes	No	I do not know	Yes	Yes	No	Yes	I do not know	I do not know	I do not know	No	No	Yes	No	I do not know	I do not know		Yes, I am aware it of and doing it properly.	Yes	Yes, because that way the fetus will be protected against inborn anomalies and fewer miscarriages will occur.	It is not useful because the seasonal flu virus mutates constantly and there is a different type every year.	I have never been vaccinated against seasonal flu.	No, because everyone should have the right to choose.	No, because everyone should have the right to choose.	I do not know
2016-03-29 23:32:31	Female	1995	The Netherlands	Medicine	3	It is useful and safe and I think that everybody should get vaccinated.	Yes, I think it is effective.	Scientfic facts	Yes	No	Yes	Yes	Yes	Yes	I do not know	No	No	Yes	Yes	I do not know	Yes	Yes	I do not know	Yes	I do not know	I do not know	Yes	No	Hepatitis B/A	Yes, I am aware it of and doing it properly.	Yes	No, because everyone should have the right to choose.	It won't necessary prevent you from contracting the seasonal flu, but the disease will be less serious.	I have never been vaccinated against seasonal flu.	Yes, because medical staff has a greater chance to get infected and then spread the spread the virus.	Yes, because medical students rotate througt different departments in a hospital and can spread the virus.	I do not know
2016-03-29 23:39:08	Female	1987	Germany	Medicine	5	It is useful and safe and I think that everybody should get vaccinated.	Yes, I think it is effective.	Scientfic facts	Yes	No	Yes	Yes	Yes	Yes	Yes	Yes	Yes	No	Yes	Yes	Yes	Yes	No	No	No	Yes	No	No	Yellow fever	Yes, I am aware it of and doing it properly.	Yes	Yes, because that way the fetus will be protected against inborn anomalies and fewer miscarriages will occur.	It won't necessary prevent you from contracting the seasonal flu, but the disease will be less serious.	I have never been vaccinated against seasonal flu.	Yes, because medical staff has a greater chance to get infected and then spread the spread the virus.	Yes, because medical students rotate througt different departments in a hospital and can spread the virus.	Yes
2016-03-29 23:42:56	Other	1992	Germany	Medicine	5	It is useful and safe and I think that everybody should get vaccinated.	Yes, I think it is effective.	Scientfic facts	Yes	No	Yes	Yes	Yes	Yes	Yes	No	Yes	Yes	Yes	Yes	Yes	No	No	No	No	No	No	No		Yes, I am aware it of and doing it properly.	Yes	No, because a specific programme is not safe to a pregnant woman or the fetus.	It won't necessary prevent you from contracting the seasonal flu, but the disease will be less serious.	I have never been vaccinated against seasonal flu.	Yes, because medical staff has a greater chance to get infected and then spread the spread the virus.	Yes, because medical students rotate througt different departments in a hospital and can spread the virus.	No
2016-03-29 23:44:14	Female	1992	Germany	Medicine	5	It is useful and safe and I think that everybody should get vaccinated.	Yes, I think it is effective.	Scientfic facts	I don't know	No	Yes	Yes	Yes	Yes	Yes	No	Yes	No	Yes	Yes	Yes	No	Yes	Yes	Yes	No	Yes	Yes	Fsme	Yes, I am aware of it, but I am not sure if I have full vaccination.	Yes	Yes, because that way the fetus will be protected against inborn anomalies and fewer miscarriages will occur.	It won't necessary prevent you from contracting the seasonal flu, but the disease will be less serious.	Not regularly.	Yes, because medical staff has a greater chance to get infected and then spread the spread the virus.	Yes, because medical students rotate througt different departments in a hospital and can spread the virus.	I do not know
2016-03-29 23:59:48	Female	1991	Germany	Medicine	5	It is useful and safe and I think that everybody should get vaccinated.	Yes, I think it is effective.	Scientfic facts	Yes	Yes	Yes	Yes	Yes	Yes	Yes	No	Yes	Yes	Yes	Yes	Yes	Yes	No	Yes	No	No	No	No		Yes, I am aware it of and doing it properly.	Yes	Yes, because that way the fetus will be protected against inborn anomalies and fewer miscarriages will occur.	It won't necessary prevent you from contracting the seasonal flu, but the disease will be less serious.	I haven only been vaccinated once.	Yes, because medical staff has a greater chance to get infected and then spread the spread the virus.	Yes, because medical students rotate througt different departments in a hospital and can spread the virus.	No
2016-03-30 00:03:22	Female	1991	Germany	Medicine	5	It is useful and safe and I think that everybody should get vaccinated.	Yes, I think it is effective.	Scientfic facts	Yes	Yes	Yes	Yes	Yes	Yes	Yes	No	Yes	Yes	Yes	Yes	Yes	Yes	No	Yes	No	No	No	No		Yes, I am aware it of and doing it properly.	Yes	Yes, because that way the fetus will be protected against inborn anomalies and fewer miscarriages will occur.	It won't necessary prevent you from contracting the seasonal flu, but the disease will be less serious.	I haven only been vaccinated once.	Yes, because medical staff has a greater chance to get infected and then spread the spread the virus.	Yes, because medical students rotate througt different departments in a hospital and can spread the virus.	No
2016-03-30 00:08:12	Female	1997	The Netherlands	Medicine	1	It is useful and safe and I think that everybody should get vaccinated.	Yes, I think it is effective.	Scientfic facts	Yes	No	Yes	Yes	Yes	Yes	Yes	No	Yes	Yes	Yes	Yes	Yes	Yes	No	Yes	No	No	No	No	Hepatitis A, Typhoid	Yes, I am aware it of and doing it properly.	Yes	Yes, because that way the fetus will be protected against inborn anomalies and fewer miscarriages will occur.	It won't necessary prevent you from contracting the seasonal flu, but the disease will be less serious.	I have never been vaccinated against seasonal flu.	No, because everyone should have the right to choose.	No, because everyone should have the right to choose.	No
2016-03-30 00:08:48	Female	1995	The Netherlands	Biomedical sciences	3	It is useful and safe and I think that everybody should get vaccinated.	Yes, I think it is effective.	Scientfic facts	I don't know	No	Yes	Yes	I do not know	I do not know	I do not know	Yes	Yes	I do not know	Yes	I do not know	Yes	I do not know	Yes	No	I do not know	No	No	No	Yellow fever Tuberculosis Hepatitus (ALL)	Yes, I am aware it of and doing it properly.	Yes	No, because a specific programme is not safe to a pregnant woman or the fetus.	It is not useful because the seasonal flu virus mutates constantly and there is a different type every year.	I have never been vaccinated against seasonal flu.	Yes, because medical staff has a greater chance to get infected and then spread the spread the virus.	Yes, because medical students rotate througt different departments in a hospital and can spread the virus.	I do not know
2016-03-30 00:09:07	Female	1993	greece	Medicine	5	It is useful and safe and I think that everybody should get vaccinated.	Yes, I think it is effective.	Scientfic facts	Yes	No	Yes	Yes	Yes	Yes	Yes	No	No	Yes	Yes	Yes	Yes	No	Yes	No	I do not know	I do not know	I do not know	Yes		Yes, I am aware of it, but I am not sure if I have full vaccination.	Never thought about that	Yes, because that way the fetus will be protected against inborn anomalies and fewer miscarriages will occur.	It is not useful because the seasonal flu virus mutates constantly and there is a different type every year.	I have never been vaccinated against seasonal flu.	No, because everyone should have the right to choose.	No, because everyone should have the right to choose.	I do not know
2016-03-30 00:16:20	Female	1994	The Netherlands	Medicine	3	It is useful and safe and I think that everybody should get vaccinated.	Yes, I think it is effective.	Scientfic facts	Yes	No	No	I do not know	I do not know	Yes	Yes	Yes	Yes	Yes	Yes	Yes	Yes	Yes	No	Yes	Yes	I do not know	I do not know	No		Yes, I am aware it of and doing it properly.	Yes	No, because everyone should have the right to choose.	It won't necessary prevent you from contracting the seasonal flu, but the disease will be less serious.	I haven only been vaccinated once.	No, because everyone should have the right to choose.	No, because everyone should have the right to choose.	I do not know
2016-03-30 00:16:49	Female	1991	Lithuania	Medicine	6	It is useful and safe and I think that everybody should get vaccinated.	Yes, I think it is effective.	Scientfic facts	Yes	Yes	Yes	Yes	Yes	Yes	Yes	No	No	No	Yes	Yes	Yes	Yes	Yes	No	Yes	Yes	Yes	Yes		Yes, I am aware of it, but I am not sure if I have full vaccination.	Yes	Yes, because that way the fetus will be protected against inborn anomalies and fewer miscarriages will occur.	It won't necessary prevent you from contracting the seasonal flu, but the disease will be less serious.	I have never been vaccinated against seasonal flu.	Yes, because medical staff has a greater chance to get infected and then spread the spread the virus.	Yes, because medical students rotate througt different departments in a hospital and can spread the virus.	No
2016-03-30 00:24:35	Female	1993	Serbia	Medicine	5	It is useful and safe and I think that everybody should get vaccinated.	Yes, I think it is effective.	Scientfic facts	Yes	No	Yes	Yes	Yes	No	Yes	No	No	Yes	Yes	Yes	Yes	Yes	No	No	No	No	No	Yes		Yes, I am aware it of and doing it properly.	Yes	Yes, because that way the fetus will be protected against inborn anomalies and fewer miscarriages will occur.	It won't necessary prevent you from contracting the seasonal flu, but the disease will be less serious.	I haven only been vaccinated once.	Yes, because medical staff has a greater chance to get infected and then spread the spread the virus.	Yes, because medical students rotate througt different departments in a hospital and can spread the virus.	No
2016-03-30 00:27:11	Female	1990	serbia	Medicine	6	It is useful and safe and I think that everybody should get vaccinated.	Yes, I think it is effective.	Social Media	Yes	No	No	Yes	Yes	No	Yes	No	No	No	Yes	Yes	I do not know	No	No	No	No	No	No	Yes		Yes, I am aware of it, but I am not sure if I have full vaccination.	Yes	No, because everyone should have the right to choose.	It is not useful because the seasonal flu virus mutates constantly and there is a different type every year.	I have never been vaccinated against seasonal flu.	Yes, because medical staff has a greater chance to get infected and then spread the spread the virus.	Yes, because medical students rotate througt different departments in a hospital and can spread the virus.	I do not know
2016-03-30 00:32:02	Female	1994	Lithuania	Medicine	4	It is useful and safe and I think that everybody should get vaccinated.	Yes, I think it is effective.	Scientfic facts	Yes	No	Yes	Yes	Yes	Yes	Yes	I do not know	Yes	No	Yes	Yes	Yes	No	I do not know	Yes	No	No	No	Yes		Yes, I am aware of it, but I am not sure if I have full vaccination.	Yes	Yes, because that way the fetus will be protected against inborn anomalies and fewer miscarriages will occur.	It won't necessary prevent you from contracting the seasonal flu, but the disease will be less serious.	I have never been vaccinated against seasonal flu.	Yes, because medical staff has a greater chance to get infected and then spread the spread the virus.	Yes, because medical students rotate througt different departments in a hospital and can spread the virus.	I do not know
2016-03-30 00:36:58	Male	1996	Serbia	Medicine	2	It is useful and safe and I think that everybody should get vaccinated.	Yes, I think it is effective.	Scientfic facts	Yes	No	Yes	Yes	Yes	No	Yes	No	No	No	No	No	Yes	No	No	No	No	No	No	Yes		Yes, I am aware it of and doing it properly.	Yes	Yes, because that way the fetus will be protected against inborn anomalies and fewer miscarriages will occur.	It is not useful because the seasonal flu virus mutates constantly and there is a different type every year.	I have never been vaccinated against seasonal flu.	Yes, because medical staff has a greater chance to get infected and then spread the spread the virus.	Yes, because medical students rotate througt different departments in a hospital and can spread the virus.	No
2016-03-30 00:45:11	Female	1992	Lithuania	Medicine	5	It is useful and safe and I think that everybody should get vaccinated.	Yes, I think it is effective.	Scientfic facts	Yes	No	Yes	Yes	Yes	No	Yes	No	Yes	No	Yes	Yes	Yes	No	No	No	No	No	No	Yes		Yes, I am aware it of and doing it properly.	Yes	Yes, because that way the fetus will be protected against inborn anomalies and fewer miscarriages will occur.	It won't necessary prevent you from contracting the seasonal flu, but the disease will be less serious.	I haven only been vaccinated once.	Yes, because medical staff has a greater chance to get infected and then spread the spread the virus.	Yes, because medical students rotate througt different departments in a hospital and can spread the virus.	No
2016-03-30 00:48:59	Male	1991	Serbia	Physical Chemistry	PhD	It is useful and safe and I think that everybody should get vaccinated.	I dont't think that it makes a difference because I would choose to vaccinate either way.	Scientfic facts	Yes	I do not know	Yes	Yes	Yes	Yes	Yes	No	Yes	No	No	I do not know	Yes	I do not know	I do not know	I do not know	I do not know	I do not know	I do not know	Yes		Yes, I am aware of it, but I am not sure if I have full vaccination.	Yes	Yes, because that way the fetus will be protected against inborn anomalies and fewer miscarriages will occur.	It won't necessary prevent you from contracting the seasonal flu, but the disease will be less serious.	I have never been vaccinated against seasonal flu.	Yes, because medical staff has a greater chance to get infected and then spread the spread the virus.	Yes, because medical students rotate througt different departments in a hospital and can spread the virus.	I do not know
2016-03-30 00:49:58	Female	1993	The Netherlands	Medicine	1	It is useful and safe and I think that everybody should get vaccinated.	Yes, I think it is effective.	Scientfic facts	Yes	No	Yes	Yes	No	No	No	No	No	Yes	Yes	Yes	Yes	I do not know	Yes	No	Yes	Yes	Yes	No	Hepatitis A and B	Yes, I am aware it of and doing it properly.	Yes	No, because a specific programme is not safe to a pregnant woman or the fetus.	It is not useful because the seasonal flu virus mutates constantly and there is a different type every year.	I have never been vaccinated against seasonal flu.	Yes, because medical staff has a greater chance to get infected and then spread the spread the virus.	Yes, because medical students rotate througt different departments in a hospital and can spread the virus.	I do not know
2016-03-30 00:51:13	Female	1994	Kosovo	Medicine	4	It is useful and safe and I think that everybody should get vaccinated.	Yes, I think it is effective.	Scientfic facts	Yes	No	Yes	Yes	Yes	No	Yes	No	Yes	No	No	No	Yes	No	No	No	No	No	Yes	Yes		Yes, I am aware of it, but I am not sure if I have full vaccination.	Yes	Yes, because that way the fetus will be protected against inborn anomalies and fewer miscarriages will occur.	It won't necessary prevent you from contracting the seasonal flu, but the disease will be less serious.	I have never been vaccinated against seasonal flu.	Yes, because medical staff has a greater chance to get infected and then spread the spread the virus.	Yes, because medical students rotate througt different departments in a hospital and can spread the virus.	No
2016-03-30 00:51:32	Female	1989	Germany	Medicine	Intern	It is useful and safe and I think that everybody should get vaccinated.	Yes, I think it is effective.	Scientfic facts	Yes	No	Yes	Yes	Yes	Yes	Yes	No	Yes	Yes	Yes	Yes	Yes	Yes	No	Yes	No	No	No	No		Yes, I am aware it of and doing it properly.	Yes	No, because everyone should have the right to choose.	It won't necessary prevent you from contracting the seasonal flu, but the disease will be less serious.	I have never been vaccinated against seasonal flu.	Yes, because medical staff has a greater chance to get infected and then spread the spread the virus.	No, because everyone should have the right to choose.	No
2016-03-30 00:54:33	Female	1995	Kosovo	Medicine	3	It is useful and safe and I think that everybody should get vaccinated.	I dont't think that it makes a difference because I would choose to vaccinate either way.	Senior physicians, professors	Yes	No	Yes	No	No	No	No	No	Yes	No	No	No	Yes	No	No	No	No	No	No	No		Yes, I am aware it of and doing it properly.	Yes	No, because everyone should have the right to choose.	It won't necessary prevent you from contracting the seasonal flu, but the disease will be less serious.	I haven only been vaccinated once.	Yes, because medical staff has a greater chance to get infected and then spread the spread the virus.	No, because everyone should have the right to choose.	No
2016-03-30 00:56:23	Female	1993	Estonia	Medicine	4	It is useful and safe and I think that everybody should get vaccinated.	Yes, I think it is effective.	Scientfic facts	Yes	No	Yes	Yes	Yes	Yes	Yes	No	Yes	No	Yes	Yes	Yes	Yes	Yes	No	No	No	No	Yes	Influenza this year, tick-borne encephalitis many years ago, pneumococcus this year	Yes, I am aware it of and doing it properly.	Yes	No, because a specific programme is not safe to a pregnant woman or the fetus.	It won't necessary prevent you from contracting the seasonal flu, but the disease will be less serious.	Every season.	Yes, because medical staff has a greater chance to get infected and then spread the spread the virus.	Yes, because medical students rotate througt different departments in a hospital and can spread the virus.	No
2016-03-30 00:59:58	Female	1995	Greece	Medicine	3	It is useful and safe and I think that everybody should get vaccinated.	Yes, I think it is effective.	Senior physicians, professors	Yes	No	Yes	Yes	Yes	Yes	Yes	Yes	Yes	Yes	Yes	Yes	Yes	Yes	I do not know	Yes	Yes	Yes	Yes	Yes		Yes, I am aware it of and doing it properly.	Yes	Yes, because that way the fetus will be protected against inborn anomalies and fewer miscarriages will occur.	It won't necessary prevent you from contracting the seasonal flu, but the disease will be less serious.	I have never been vaccinated against seasonal flu.	Yes, because medical staff has a greater chance to get infected and then spread the spread the virus.	Yes, because medical students rotate througt different departments in a hospital and can spread the virus.	I do not know
2016-03-30 01:01:30	Male	1988	Germany	Medicine	5	It is useful and safe and I think that everybody should get vaccinated.	Yes, I think it is effective.	Scientfic facts	Yes	No	Yes	Yes	Yes	Yes	No	Yes	Yes	Yes	Yes	Yes	Yes	Yes	No	No	Yes	Yes	Yes	No		Yes, I am aware it of and doing it properly.	Yes	Yes, because that way the fetus will be protected against inborn anomalies and fewer miscarriages will occur.	It won't necessary prevent you from contracting the seasonal flu, but the disease will be less serious.	I have never been vaccinated against seasonal flu.	Yes, because medical staff has a greater chance to get infected and then spread the spread the virus.	Yes, because medical students rotate througt different departments in a hospital and can spread the virus.	No
2016-03-30 01:03:22	Female	1988	Germany	Medicine	1	It is useful and safe and I think that everybody should get vaccinated.	Yes, I think it is effective.	Scientfic facts	Yes	No	Yes	Yes	Yes	No	Yes	No	Yes	No	Yes	Yes	Yes	Yes	No	Yes	No	No	I do not know	Yes		Yes, I am aware it of and doing it properly.	Yes	Yes, because that way the fetus will be protected against inborn anomalies and fewer miscarriages will occur.	It won't necessary prevent you from contracting the seasonal flu, but the disease will be less serious.	I have never been vaccinated against seasonal flu.	No, because everyone should have the right to choose.	No, because everyone should have the right to choose.	No
2016-03-30 01:05:17	Female	1990	Germany	Medicine	4	It is useful and safe and I think that everybody should get vaccinated.	Yes, I think it is effective.	Scientfic facts	Yes	No	Yes	Yes	Yes	Yes	No	No	Yes	No	Yes	Yes	Yes	No	No	Yes	No	No	No	No		Yes, I am aware it of and doing it properly.	Yes	No, because a specific programme is not safe to a pregnant woman or the fetus.	It won't necessary prevent you from contracting the seasonal flu, but the disease will be less serious.	I have never been vaccinated against seasonal flu.	No, because everyone should have the right to choose.	No, because everyone should have the right to choose.	No
2016-03-30 01:17:33	Female	1993	Hungary	Medicine	4	It is useful and safe and I think that everybody should get vaccinated.	Yes, I think it is effective.	Scientfic facts	Yes	No	Yes	Yes	Yes	Yes	Yes	No	Yes	Yes	Yes	Yes	Yes	No	Yes	Yes	No	No	No	Yes	I recieved Hepatitis A, Typhoid, Meningococcus, but not as part of my country's program, but because I travelled to Southeast Asia.	Yes, I am aware it of and doing it properly.	Yes	Yes, because that way the fetus will be protected against inborn anomalies and fewer miscarriages will occur.	It won't necessary prevent you from contracting the seasonal flu, but the disease will be less serious.	Not regularly.	Yes, because medical staff has a greater chance to get infected and then spread the spread the virus.	Yes, because medical students rotate througt different departments in a hospital and can spread the virus.	No
2016-03-30 01:20:28	Female	1992	Serbia	Medicine	4	It is useful and safe and I think that everybody should get vaccinated.	I dont't think that it makes a difference because I would choose to vaccinate either way.	Scientfic facts	Yes	I do not know	I do not know	I do not know	Yes	I do not know	Yes	No	No	I do not know	Yes	Yes	Yes	I do not know	Yes	I do not know	I do not know	I do not know	Yes	I do not know	/	Yes, I am aware it of and doing it properly.	Yes	Yes, because that way the fetus will be protected against inborn anomalies and fewer miscarriages will occur.	It won't necessary prevent you from contracting the seasonal flu, but the disease will be less serious.	Not regularly.	Yes, because medical staff has a greater chance to get infected and then spread the spread the virus.	Yes, because medical students rotate througt different departments in a hospital and can spread the virus.	I do not know
2016-03-30 01:28:48	Male	1994	Kosovo	Dentistry	3	It is useful and safe and I think that everybody should get vaccinated.	Yes, I think it is effective.	Scientfic facts	Yes	Yes	Yes	Yes	Yes	Yes	Yes	I do not know	I do not know	I do not know	I do not know	Yes	I do not know	I do not know	I do not know	I do not know	I do not know	I do not know	I do not know	I do not know		Yes, I am aware of it, but I am not sure if I have full vaccination.	Never thought about that	Yes, because that way the fetus will be protected against inborn anomalies and fewer miscarriages will occur.	It won't necessary prevent you from contracting the seasonal flu, but the disease will be less serious.	I have never been vaccinated against seasonal flu.	Yes, because medical staff has a greater chance to get infected and then spread the spread the virus.	Yes, because medical students rotate througt different departments in a hospital and can spread the virus.	I do not know
2016-03-30 01:29:26	Female	1995	The kosovo	Medicine	3	It is useful and safe and I think that everybody should get vaccinated.	Yes, I think it is effective.	Scientfic facts	Yes	Yes	Yes	Yes	No	Yes	No	No	No	No	No	No	Yes	No	Yes	No	No	No	No	No		No, this is the first time I hear about that.	Yes	Yes, because that way the fetus will be protected against inborn anomalies and fewer miscarriages will occur.	It won't necessary prevent you from contracting the seasonal flu, but the disease will be less serious.	Not regularly.	Yes, because medical staff has a greater chance to get infected and then spread the spread the virus.	Yes, because medical students rotate througt different departments in a hospital and can spread the virus.	No
2016-03-30 01:50:16	Female	1986	Germany	Medicine	five	It is useful and safe and I think that everybody should get vaccinated.	Yes, I think it is effective.	Scientfic facts	Yes	No	Yes	Yes	Yes	Yes	Yes	No	Yes	Yes	Yes	Yes	Yes	Yes	Yes	No	No	No	No	No		Yes, I am aware it of and doing it properly.	Yes	Yes, because that way the fetus will be protected against inborn anomalies and fewer miscarriages will occur.	It won't necessary prevent you from contracting the seasonal flu, but the disease will be less serious.	I have never been vaccinated against seasonal flu.	Yes, because medical staff has a greater chance to get infected and then spread the spread the virus.	Yes, because medical students rotate througt different departments in a hospital and can spread the virus.	No
2016-03-30 01:51:07	Female	1996	The Netherlands	Medicine	2	It is useful and safe and I think that everybody should get vaccinated.	Yes, I think it is effective.	Scientfic facts	Yes	No	Yes	Yes	Yes	Yes	I do not know	No	Yes	I do not know	Yes	Yes	Yes	I do not know	I do not know	No	Yes	No	I do not know	Yes		Yes, I am aware of it, but I am not sure if I have full vaccination.	Yes	Yes, because that way the fetus will be protected against inborn anomalies and fewer miscarriages will occur.	It won't necessary prevent you from contracting the seasonal flu, but the disease will be less serious.	I have never been vaccinated against seasonal flu.	Yes, because medical staff has a greater chance to get infected and then spread the spread the virus.	Yes, because medical students rotate througt different departments in a hospital and can spread the virus.	I do not know
2016-03-30 01:56:37	Male	1993	Poland	Medicine	4	It is useful and safe and I think that everybody should get vaccinated.	Yes, I think it is effective.	Scientfic facts	Yes	No	Yes	Yes	Yes	No	Yes	No	Yes	No	Yes	Yes	Yes	No	No	No	No	No	No	Yes		Yes, I am aware of it, but I am not sure if I have full vaccination.	Yes	No, because a specific programme is not safe to a pregnant woman or the fetus.	It won't necessary prevent you from contracting the seasonal flu, but the disease will be less serious.	I have never been vaccinated against seasonal flu.	Yes, because medical staff has a greater chance to get infected and then spread the spread the virus.	Yes, because medical students rotate througt different departments in a hospital and can spread the virus.	No
2016-03-30 02:53:29	Male	1992	Slovenia	Medicine	5	It is useful and safe and I think that everybody should get vaccinated.	Yes, I think it is effective.	Scientfic facts	Yes	Yes	Yes	Yes	Yes	Yes	Yes	No	Yes	No	Yes	Yes	Yes	No	No	No	No	No	No	No		Yes, I am aware it of and doing it properly.	Yes	No, because a specific programme is not safe to a pregnant woman or the fetus.	It won't necessary prevent you from contracting the seasonal flu, but the disease will be less serious.	Every season.	Yes, because medical staff has a greater chance to get infected and then spread the spread the virus.	Yes, because medical students rotate througt different departments in a hospital and can spread the virus.	No
2016-03-30 02:54:23	Female	1997	Kosovo	Medicine	1	It is useful and safe and I think that everybody should get vaccinated.	Yes, I think it is effective.	Scientfic facts	Yes	No	Yes	Yes	Yes	Yes	No	Yes	Yes	No	No	No	Yes	No	No	No	No	Yes	No	Yes	Anti Dust Allergy vaccination	Yes, I am aware of it, but I am not sure if I have full vaccination.	Yes	Yes, because that way the fetus will be protected against inborn anomalies and fewer miscarriages will occur.	It is an almost 100% protection against seasonal flu.	I have never been vaccinated against seasonal flu.	Yes, because medical staff has a greater chance to get infected and then spread the spread the virus.	Yes, because medical students rotate througt different departments in a hospital and can spread the virus.	Yes
2016-03-30 02:56:47	Female	1986	Germany	Medicine	4	It is useful and safe and I think that everybody should get vaccinated.	Yes, I think it is effective.	Scientfic facts	Yes	No	Yes	Yes	Yes	No	Yes	Yes	Yes	No	Yes	Yes	Yes	No	Yes	No	No	No	Yes	Yes		Yes, I am aware of it, but I am not sure if I have full vaccination.	Yes	Yes, because that way the fetus will be protected against inborn anomalies and fewer miscarriages will occur.	It won't necessary prevent you from contracting the seasonal flu, but the disease will be less serious.	Not regularly.	Yes, because medical staff has a greater chance to get infected and then spread the spread the virus.	Yes, because medical students rotate througt different departments in a hospital and can spread the virus.	Yes
2016-03-30 04:49:05	Male	1992	Germany	Medicine	4	It is useful and safe and I think that everybody should get vaccinated.	Yes, I think it is effective.	Scientfic facts	Yes	No	Yes	Yes	Yes	Yes	Yes	No	Yes	Yes	Yes	Yes	Yes	No	No	No	I do not know	I do not know	Yes	No		Yes, I am aware it of and doing it properly.	Yes	Yes, because that way the fetus will be protected against inborn anomalies and fewer miscarriages will occur.	It won't necessary prevent you from contracting the seasonal flu, but the disease will be less serious.	Not regularly.	No, because everyone should have the right to choose.	No, because everyone should have the right to choose.	No
2016-03-30 07:15:43	Female	1982	Germany	Medicine	6	It is useful and safe and I think that everybody should get vaccinated.	Yes, I think it is effective.	Scientfic facts	Yes	No	Yes	Yes	Yes	No	Yes	Yes	Yes	No	Yes	Yes	Yes	No	No	No	No	No	No	No		Yes, I am aware it of and doing it properly.	Yes	Yes, because that way the fetus will be protected against inborn anomalies and fewer miscarriages will occur.	It is not useful because the seasonal flu virus mutates constantly and there is a different type every year.	I have never been vaccinated against seasonal flu.	Yes, because medical staff has a greater chance to get infected and then spread the spread the virus.	Yes, because medical students rotate througt different departments in a hospital and can spread the virus.	No
2016-03-30 07:44:31	Female	1993	Kosovo	Medicine	5	It is useful and safe and I think that everybody should get vaccinated.	Yes, I think it is effective.	Scientfic facts	Yes	No	Yes	Yes	Yes	No	Yes	No	No	No	Yes	Yes	Yes	No	No	No	No	No	No	Yes	None	Yes, I am aware of it, but I am not sure if I have full vaccination.	Yes	Yes, because that way the fetus will be protected against inborn anomalies and fewer miscarriages will occur.	It won't necessary prevent you from contracting the seasonal flu, but the disease will be less serious.	I have never been vaccinated against seasonal flu.	Yes, because medical staff has a greater chance to get infected and then spread the spread the virus.	Yes, because medical students rotate througt different departments in a hospital and can spread the virus.	No
2016-03-30 07:57:41	Female	1989	Germany	Medicine	Doctor	It is useful and safe and I think that everybody should get vaccinated.	Yes, I think it is effective.	Scientfic facts	Yes	No	Yes	Yes	Yes	Yes	No	Yes	Yes	No	Yes	Yes	Yes	No	No	Yes	No	No	No	Yes	For travelling: Typhoid, Cholera, Rabies, yellow Fever, Japanese encephalitis	Yes, I am aware it of and doing it properly.	Yes	Yes, because that way the fetus will be protected against inborn anomalies and fewer miscarriages will occur.	It won't necessary prevent you from contracting the seasonal flu, but the disease will be less serious.	I haven only been vaccinated once.	Yes, because medical staff has a greater chance to get infected and then spread the spread the virus.	Yes, because medical students rotate througt different departments in a hospital and can spread the virus.	Yes
2016-03-30 08:04:06	Male	1990	Germany	Medicine	7	It is useful and safe and I think that everybody should get vaccinated.	Yes, I think it is effective.	Scientfic facts	Yes	Yes	Yes	Yes	Yes	Yes	Yes	No	Yes	Yes	Yes	Yes	Yes	Yes	No	No	No	No	No	No		Yes, I am aware it of and doing it properly.	Yes	Yes, because that way the fetus will be protected against inborn anomalies and fewer miscarriages will occur.	It won't necessary prevent you from contracting the seasonal flu, but the disease will be less serious.	Every season.	Yes, because medical staff has a greater chance to get infected and then spread the spread the virus.	Yes, because medical students rotate througt different departments in a hospital and can spread the virus.	No
2016-03-30 08:23:51	Male	1996	Italy	Medicine	1	It is useful and safe and I think that everybody should get vaccinated.	Yes, I think it is effective.	Senior physicians, professors	Yes	No	Yes	Yes	Yes	I do not know	Yes	I do not know	I do not know	I do not know	No	I do not know	I do not know	Yes	I do not know	No	Yes	No	I do not know	No		Yes, I am aware it of and doing it properly.	Yes	No, because the vaccine is not effective for the pregnant woman or the fetus.	It is not useful because the seasonal flu virus mutates constantly and there is a different type every year.	I have never been vaccinated against seasonal flu.	No, because those vaccines are not effective.	No, because these vaccines are not safe.	I do not know
2016-03-30 08:32:47	Female	1985	Germany	Medicine	5	It is useful and safe and I think that everybody should get vaccinated.	Yes, I think it is effective.	My friends, colleagues	Yes	Yes	Yes	Yes	Yes	Yes	Yes	Yes	Yes	Yes	Yes	Yes	Yes	Yes	Yes	I do not know	No	I do not know	No	Yes		Yes, I am aware it of and doing it properly.	Yes	Yes, because that way the fetus will be protected against inborn anomalies and fewer miscarriages will occur.	It is not useful because the seasonal flu virus mutates constantly and there is a different type every year.	Not regularly.	Yes, because medical staff has a greater chance to get infected and then spread the spread the virus.	Yes, because medical students rotate througt different departments in a hospital and can spread the virus.	No
2016-03-30 08:35:40	Male	1990	Kosovo	Medicine	6	It is useful and safe and I think that everybody should get vaccinated.	Yes, I think it is effective.	Scientfic facts	I don't know	No	Yes	Yes	Yes	No	Yes	No	No	No	No	No	No	No	No	No	No	No	No	Yes		Yes, I am aware it of and doing it properly.	Never thought about that	Yes, because that way the fetus will be protected against inborn anomalies and fewer miscarriages will occur.	It won't necessary prevent you from contracting the seasonal flu, but the disease will be less serious.	I have never been vaccinated against seasonal flu.	Yes, because medical staff has a greater chance to get infected and then spread the spread the virus.	Yes, because medical students rotate througt different departments in a hospital and can spread the virus.	I do not know
2016-03-30 09:12:13	Female	1984	german	Medicine	5	It is useful and safe and I think that everybody should get vaccinated.	Yes, I think it is effective.	Scientfic facts	Yes	No	Yes	Yes	Yes	No	Yes	No	Yes	No	Yes	Yes	Yes	Yes	No	No	No	No	No	No		Yes, I am aware it of and doing it properly.	Yes	Yes, because that way the fetus will be protected against inborn anomalies and fewer miscarriages will occur.	It won't necessary prevent you from contracting the seasonal flu, but the disease will be less serious.	I have never been vaccinated against seasonal flu.	Yes, because medical staff has a greater chance to get infected and then spread the spread the virus.	Yes, because medical students rotate througt different departments in a hospital and can spread the virus.	No
2016-03-30 09:14:52	Female	1992	The Netherlands	Medicine	3	It is useful and safe and I think that everybody should get vaccinated.	Yes, I think it is effective.	Scientfic facts	Yes	No	Yes	Yes	Yes	Yes	Yes	Yes	Yes	Yes	Yes	Yes	Yes	Yes	No	No	Yes	Yes	Yes	No	Hepatitis A & B, yellow fever	Yes, I am aware it of and doing it properly.	No	No, because a specific programme is not safe to a pregnant woman or the fetus.	It is not useful because the seasonal flu virus mutates constantly and there is a different type every year.	I have never been vaccinated against seasonal flu.	No, because everyone should have the right to choose.	No, because everyone should have the right to choose.	No
2016-03-30 09:25:06	Female	1983	Germany	Medicine	4	It is useful and safe and I think that everybody should get vaccinated.	Yes, I think it is effective.	Senior physicians, professors	Yes	No	Yes	Yes	Yes	Yes	Yes	Yes	Yes	Yes	Yes	Yes	Yes	Yes	No	Yes	Yes	No	Yes	Yes		Yes, I am aware it of and doing it properly.	Yes	Yes, because that way the fetus will be protected against inborn anomalies and fewer miscarriages will occur.	It won't necessary prevent you from contracting the seasonal flu, but the disease will be less serious.	Not regularly.	Yes, because medical staff has a greater chance to get infected and then spread the spread the virus.	Yes, because medical students rotate througt different departments in a hospital and can spread the virus.	I do not know
2016-03-30 09:25:27	Male	1983	Germany	Medicine	4	There is too little evidence to prove that it is even safe to get vaccinated and I think that nobody should do this.	No because there is not enough proof that vaccines are effective or even safe.	Scientfic facts	Yes	No	Yes	Yes	Yes	I do not know	Yes	Yes	Yes	Yes	I do not know	I do not know	I do not know	No	No	No	No	No	No	No		Yes, I am aware of it, but I am not sure if I have full vaccination.	Yes	No, because everyone should have the right to choose.	Vaccines in general are not effective and the seasonal flu vaccine is not an exception.	I have never been vaccinated against seasonal flu.	No, because everyone should have the right to choose.	No, because everyone should have the right to choose.	I do not know
2016-03-30 09:36:59	Female	1992	Kosovo	Medicine	3	It is useful and safe and I think that everybody should get vaccinated.	Yes, I think it is effective.	Scientfic facts	Yes	Yes	No	No	No	No	No	No	No	No	No	No	No	No	No	No	No	No	No	No	none	Yes, I am aware of it, but I am not sure if I have full vaccination.	Yes	Yes, because that way the fetus will be protected against inborn anomalies and fewer miscarriages will occur.	It won't necessary prevent you from contracting the seasonal flu, but the disease will be less serious.	I haven only been vaccinated once.	Yes, because medical staff has a greater chance to get infected and then spread the spread the virus.	Yes, because medical students rotate througt different departments in a hospital and can spread the virus.	No
2016-03-30 09:55:17	Female	1992	Germany	Medicine	5	It is useful and safe and I think that everybody should get vaccinated.	Yes, I think it is effective.	Scientfic facts	Yes	Yes	Yes	Yes	Yes	Yes	Yes	Yes	Yes	No	Yes	Yes	Yes	No	No	No	No	No	No	No	tick-borne encephalitis	Yes, I am aware it of and doing it properly.	Yes	Yes, because that way the fetus will be protected against inborn anomalies and fewer miscarriages will occur.	It won't necessary prevent you from contracting the seasonal flu, but the disease will be less serious.	Every season.	Yes, because medical staff has a greater chance to get infected and then spread the spread the virus.	Yes, because medical students rotate througt different departments in a hospital and can spread the virus.	Yes
2016-03-30 10:20:00	Male	1985	Germany	Medicine	5	It is useful and safe and I think that everybody should get vaccinated.	Yes, I think it is effective.	Scientfic facts	Yes	No	Yes	Yes	Yes	Yes	Yes	Yes	Yes	Yes	No	No	No	No	No	No	No	No	No	Yes		Yes, I am aware it of and doing it properly.	Yes	Yes, because that way the fetus will be protected against inborn anomalies and fewer miscarriages will occur.	It won't necessary prevent you from contracting the seasonal flu, but the disease will be less serious.	Every other season.	Yes, because medical staff has a greater chance to get infected and then spread the spread the virus.	Yes, because medical students rotate througt different departments in a hospital and can spread the virus.	No
2016-03-30 11:00:25	Female	1990	Germany	Medicine	6	It is useful and safe and I think that everybody should get vaccinated.	Yes, I think it is effective.	Scientfic facts	Yes	No	Yes	Yes	Yes	Yes	Yes	No	Yes	No	Yes	Yes	No	Yes	No	No	No	Yes	Yes	Yes		Yes, I am aware it of and doing it properly.	Yes	Yes, because that way the fetus will be protected against inborn anomalies and fewer miscarriages will occur.	It won't necessary prevent you from contracting the seasonal flu, but the disease will be less serious.	Every other season.	Yes, because medical staff has a greater chance to get infected and then spread the spread the virus.	Yes, because medical students rotate througt different departments in a hospital and can spread the virus.	No
2016-03-30 11:07:33	Male	1994	Lithuania	Medicine	3	It is useful and safe and I think that everybody should get vaccinated.	Yes, I think it is effective.	Scientfic facts	Yes	No	Yes	Yes	Yes	Yes	Yes	Yes	Yes	Yes	Yes	Yes	Yes	No	No	Yes	Yes	Yes	No	No		Yes, I am aware it of and doing it properly.	Yes	No, because everyone should have the right to choose.	It won't necessary prevent you from contracting the seasonal flu, but the disease will be less serious.	Not regularly.	Yes, because medical staff has a greater chance to get infected and then spread the spread the virus.	No, because everyone should have the right to choose.	I do not know
2016-03-30 11:32:20	Male	1992	Turkey	Medicine	5	It is useful and safe and I think that everybody should get vaccinated.	Yes, I think it is effective.	Scientfic facts	Yes	No	Yes	Yes	Yes	Yes	Yes	No	Yes	No	Yes	Yes	Yes	No	No	No	Yes	No	Yes	Yes		Yes, I am aware of it, but I am not sure if I have full vaccination.	Yes	Yes, because that way the fetus will be protected against inborn anomalies and fewer miscarriages will occur.	It won't necessary prevent you from contracting the seasonal flu, but the disease will be less serious.	Not regularly.	Yes, because medical staff has a greater chance to get infected and then spread the spread the virus.	Yes, because medical students rotate througt different departments in a hospital and can spread the virus.	No
2016-03-30 11:51:26	Male	1985	Germany	Medicine	6	It is useful and safe and I think that everybody should get vaccinated.	Yes, I think it is effective.	Scientfic facts	Yes	Yes	Yes	Yes	Yes	No	Yes	Yes	Yes	No	Yes	Yes	Yes	No	No	No	No	No	No	No		Yes, I am aware it of and doing it properly.	Yes	Yes, because that way the fetus will be protected against inborn anomalies and fewer miscarriages will occur.	It won't necessary prevent you from contracting the seasonal flu, but the disease will be less serious.	Every season.	Yes, because medical staff has a greater chance to get infected and then spread the spread the virus.	Yes, because medical students rotate througt different departments in a hospital and can spread the virus.	No
2016-03-30 12:05:10	Female	1994	Turkey	Medicine	3	It is useful and safe and I think that everybody should get vaccinated.	Yes, I think it is effective.	Scientfic facts	Yes	No	Yes	I do not know	Yes	I do not know	I do not know	Yes	Yes	Yes	I do not know	I do not know	Yes	Yes	Yes	No	Yes	Yes	Yes	I do not know		Yes, I am aware it of and doing it properly.	Yes	No, because a specific programme is not safe to a pregnant woman or the fetus.	It is not useful because the seasonal flu virus mutates constantly and there is a different type every year.	Not regularly.	Yes, because medical staff has a greater chance to get infected and then spread the spread the virus.	Yes, because medical students rotate througt different departments in a hospital and can spread the virus.	I do not know
2016-03-30 12:37:24	Female	1989	Germany	Medicine	6	It is useful and safe and I think that everybody should get vaccinated.	Yes, I think it is effective.	Scientfic facts	Yes	Yes	Yes	Yes	Yes	Yes	Yes	No	Yes	Yes	Yes	Yes	Yes	Yes	I do not know	Yes	Yes	No	I do not know	No	Tollwut	Yes, I am aware it of and doing it properly.	Yes	Yes, because that way the fetus will be protected against inborn anomalies and fewer miscarriages will occur.	It is an almost 100% protection against seasonal flu.	Every season.	Yes, because medical staff has a greater chance to get infected and then spread the spread the virus.	Yes, because medical students rotate througt different departments in a hospital and can spread the virus.	Yes
2016-03-30 12:39:08	Female	1989	Germany	Medicine	6	It is useful and safe and I think that everybody should get vaccinated.	Yes, I think it is effective.	Scientfic facts	Yes	No	Yes	Yes	Yes	No	Yes	Yes	Yes	No	Yes	Yes	Yes	Yes	No	Yes	Yes	Yes	No	No		Yes, I am aware it of and doing it properly.	Yes	Yes, because that way the fetus will be protected against inborn anomalies and fewer miscarriages will occur.	It won't necessary prevent you from contracting the seasonal flu, but the disease will be less serious.	I have never been vaccinated against seasonal flu.	No, because everyone should have the right to choose.	No, because everyone should have the right to choose.	No
2016-03-30 12:44:58	Female	1986	USA	Medicine	Resident	It is useful and safe and I think that everybody should get vaccinated.	Yes, I think it is effective.	Scientfic facts	I don't know	No	Yes	Yes	Yes	Yes	No	Yes	Yes	Yes	Yes	Yes	Yes	Yes	Yes	No	No	No	Yes	Yes		Yes, I am aware it of and doing it properly.	Yes	Yes, because that way the fetus will be protected against inborn anomalies and fewer miscarriages will occur.	It won't necessary prevent you from contracting the seasonal flu, but the disease will be less serious.	I have never been vaccinated against seasonal flu.	Yes, because medical staff has a greater chance to get infected and then spread the spread the virus.	Yes, because medical students rotate througt different departments in a hospital and can spread the virus.	No
2016-03-30 12:45:29	Female	1993	The Netherlands	Medicine	1	There is too little evidence to prove that it is effective.	Yes, I think it is effective.	Scientfic facts	Yes	No	Yes	Yes	Yes	I do not know	I do not know	Yes	Yes	I do not know	I do not know	I do not know	I do not know	I do not know	I do not know	I do not know	I do not know	I do not know	I do not know	No		Yes, I am aware it of and doing it properly.	Never thought about that	No, because a specific programme is not safe to a pregnant woman or the fetus.	It won't necessary prevent you from contracting the seasonal flu, but the disease will be less serious.	I have never been vaccinated against seasonal flu.	No, because everyone should have the right to choose.	No, because everyone should have the right to choose.	No
2016-03-30 12:46:46	Male	1990	Germany	Medicine	5	It is useful and safe and I think that everybody should get vaccinated.	Yes, I think it is effective.	Scientfic facts	Yes	Yes	Yes	Yes	Yes	Yes	Yes	Yes	Yes	No	Yes	Yes	Yes	Yes	No	No	No	No	No	Yes		Yes, I am aware it of and doing it properly.	Yes	Yes, because that way the fetus will be protected against inborn anomalies and fewer miscarriages will occur.	It won't necessary prevent you from contracting the seasonal flu, but the disease will be less serious.	Not regularly.	Yes, because medical staff has a greater chance to get infected and then spread the spread the virus.	Yes, because medical students rotate througt different departments in a hospital and can spread the virus.	No
2016-03-30 12:49:42	Female	1991	The Netherlanss	Biomedical sciences	Master	It is useful and safe and I think that everybody should get vaccinated.	I dont't think that it makes a difference because I would choose to vaccinate either way.	My relatives	Yes	Yes	Yes	Yes	I do not know	I do not know	I do not know	Yes	Yes	I do not know	Yes	Yes	Yes	Yes	I do not know	I do not know	I do not know	I do not know	I do not know	I do not know		Yes, I am aware it of and doing it properly.	Yes	No, because a specific programme is not safe to a pregnant woman or the fetus.	It won't necessary prevent you from contracting the seasonal flu, but the disease will be less serious.	Every season.	Yes, because medical staff has a greater chance to get infected and then spread the spread the virus.	Yes, because medical students rotate througt different departments in a hospital and can spread the virus.	No
2016-03-30 12:56:26	Male	1995	Germany	Medicine	3	It is useful and safe and I think that everybody should get vaccinated.	Yes, I think it is effective.	Scientfic facts	Yes	No	Yes	Yes	I do not know	I do not know	I do not know	I do not know	I do not know	I do not know	I do not know	Yes	I do not know	Yes	No	I do not know	I do not know	I do not know	I do not know	No	none	Yes, I am aware of it, but I am not sure if I have full vaccination.	Never thought about that	Yes, because that way the fetus will be protected against inborn anomalies and fewer miscarriages will occur.	It is not useful because the seasonal flu virus mutates constantly and there is a different type every year.	I have never been vaccinated against seasonal flu.	Yes, because medical staff has a greater chance to get infected and then spread the spread the virus.	Yes, because medical students rotate througt different departments in a hospital and can spread the virus.	I do not know
2016-03-30 13:10:54	Female	1993	The Netherlands	Medicine	4	It is useful and safe and I think that everybody should get vaccinated.	Yes, I think it is effective.	Scientfic facts	Yes	No	Yes	Yes	Yes	Yes	Yes	No	No	No	Yes	Yes	Yes	No	No	Yes	No	No	No	No	HPV, HepB	Yes, I am aware it of and doing it properly.	Yes	Yes, because that way the fetus will be protected against inborn anomalies and fewer miscarriages will occur.	It is not useful because the seasonal flu virus mutates constantly and there is a different type every year.	Not regularly.	Yes, because medical staff has a greater chance to get infected and then spread the spread the virus.	Yes, because medical students rotate througt different departments in a hospital and can spread the virus.	No
2016-03-30 13:12:03	Female	1991	Germany	Medicine	5	It is useful and safe and I think that everybody should get vaccinated.	Yes, I think it is effective.	My relatives	Yes	No	Yes	Yes	Yes	Yes	Yes	Yes	Yes	Yes	Yes	Yes	Yes	Yes	No	Yes	No	No	No	Yes	Japanese encephalitis	Yes, I am aware it of and doing it properly.	Yes	Yes, because that way the fetus will be protected against inborn anomalies and fewer miscarriages will occur.	It is an almost 100% protection against seasonal flu.	Not regularly.	Yes, because medical staff has a greater chance to get infected and then spread the spread the virus.	Yes, because medical students rotate througt different departments in a hospital and can spread the virus.	Yes
2016-03-30 13:15:49	Female	1994	Russia	Medicine	6	It is useful and safe and I think that everybody should get vaccinated.	Yes, I think it is effective.	Scientfic facts	Yes	Yes	I do not know	I do not know	No	No	I do not know	Yes	Yes	I do not know	Yes	Yes	Yes	I do not know	Yes	I do not know	No	No	Yes	Yes		Yes, I am aware it of and doing it properly.	Yes	Yes, because that way the fetus will be protected against inborn anomalies and fewer miscarriages will occur.	It is an almost 100% protection against seasonal flu.	Every other season.	Yes, because medical staff has a greater chance to get infected and then spread the spread the virus.	Yes, because medical students rotate througt different departments in a hospital and can spread the virus.	I do not know
2016-03-30 13:21:42	Female	1992	The Netherland	Medicine	3	It is useful and safe and I think that everybody should get vaccinated.	Yes, I think it is effective.	Scientfic facts	Yes	No	Yes	Yes	Yes	No	I do not know	No	No	No	Yes	I do not know	Yes	No	No	No	No	No	No	No	Tuberculosis, hepatitis B	Yes, I am aware of it, but I am not sure if I have full vaccination.	Yes	No, because everyone should have the right to choose.	It is not useful because the seasonal flu virus mutates constantly and there is a different type every year.	I haven only been vaccinated once.	Yes, because medical staff has a greater chance to get infected and then spread the spread the virus.	Yes, because medical students rotate througt different departments in a hospital and can spread the virus.	No
2016-03-30 13:27:42	Female	1993	The Netherlands	Medicine	4	It is useful and safe and I think that everybody should get vaccinated.	Yes, I think it is effective.	Scientfic facts	Yes	No	Yes	Yes	Yes	No	I do not know	No	No	I do not know	Yes	I do not know	Yes	Yes	Yes	Yes	No	No	No	No		Yes, I am aware of it, but I am not sure if I have full vaccination.	Yes	No, because a specific programme is not safe to a pregnant woman or the fetus.	It won't necessary prevent you from contracting the seasonal flu, but the disease will be less serious.	Not regularly.	Yes, because medical staff has a greater chance to get infected and then spread the spread the virus.	Yes, because medical students rotate througt different departments in a hospital and can spread the virus.	I do not know
2016-03-30 13:38:58	Female	1994	Turkey	Medicine	4	It is useful and safe and I think that everybody should get vaccinated.	Yes, I think it is effective.	Scientfic facts	Yes	No	Yes	Yes	Yes	Yes	Yes	No	Yes	Yes	Yes	Yes	Yes	Yes	Yes	No	Yes	Yes	No	Yes		Yes, I am aware it of and doing it properly.	Yes	Yes, because that way the fetus will be protected against inborn anomalies and fewer miscarriages will occur.	It won't necessary prevent you from contracting the seasonal flu, but the disease will be less serious.	Not regularly.	Yes, because medical staff has a greater chance to get infected and then spread the spread the virus.	Yes, because medical students rotate througt different departments in a hospital and can spread the virus.	I do not know
2016-03-30 13:46:52	Female	1993	The Netherlands	Medicine	5	It is useful and safe and I think that everybody should get vaccinated.	Yes, I think it is effective.	Scientfic facts	Yes	Yes	Yes	Yes	Yes	Yes	No	Yes	Yes	Yes	Yes	No	Yes	No	Yes	Yes	Yes	No	No	No	Yellow fever	Yes, I am aware it of and doing it properly.	Yes	Yes, because that way the fetus will be protected against inborn anomalies and fewer miscarriages will occur.	It won't necessary prevent you from contracting the seasonal flu, but the disease will be less serious.	Every season.	No, because everyone should have the right to choose.	No, because everyone should have the right to choose.	No
2016-03-30 13:53:50	Female	1995	Romania	Medicine	2	It is useful and safe and I think that everybody should get vaccinated.	Yes, I think it is effective.	Scientfic facts	Yes	No	Yes	Yes	Yes	No	Yes	No	No	No	Yes	Yes	Yes	No	Yes	No	No	No	Yes	Yes		Yes, I am aware of it, but I am not sure if I have full vaccination.	Yes	Yes, because that way the fetus will be protected against inborn anomalies and fewer miscarriages will occur.	It won't necessary prevent you from contracting the seasonal flu, but the disease will be less serious.	I have never been vaccinated against seasonal flu.	No, because everyone should have the right to choose.	No, because everyone should have the right to choose.	I do not know
2016-03-30 13:53:52	Male	1992	Lithuania	Medicine	5	It is useful and safe and I think that everybody should get vaccinated.	Yes, I think it is effective.	Scientfic facts	Yes	No	Yes	Yes	Yes	Yes	Yes	No	Yes	No	Yes	Yes	Yes	No	No	No	No	No	Yes	Yes	None	Yes, I am aware it of and doing it properly.	Yes	Yes, because that way the fetus will be protected against inborn anomalies and fewer miscarriages will occur.	It won't necessary prevent you from contracting the seasonal flu, but the disease will be less serious.	Not regularly.	Yes, because medical staff has a greater chance to get infected and then spread the spread the virus.	Yes, because medical students rotate througt different departments in a hospital and can spread the virus.	I do not know
2016-03-30 14:01:43	Other	1991	Croatia	Medicine	Resident	It is useful and safe and I think that everybody should get vaccinated.	Yes, I think it is effective.	Scientfic facts	Yes	Yes	Yes	Yes	Yes	Yes	Yes	No	Yes	No	Yes	Yes	Yes	No	No	No	No	No	No	Yes		Yes, I am aware of it, but I am not sure if I have full vaccination.	Yes	Yes, because that way the fetus will be protected against inborn anomalies and fewer miscarriages will occur.	It won't necessary prevent you from contracting the seasonal flu, but the disease will be less serious.	I haven only been vaccinated once.	Yes, because medical staff has a greater chance to get infected and then spread the spread the virus.	Yes, because medical students rotate througt different departments in a hospital and can spread the virus.	No
2016-03-30 14:19:12	Male	1991	Kosova	Medicine	6	It is useful and safe and I think that everybody should get vaccinated.	Yes, I think it is effective.	Scientfic facts	Yes	No	Yes	Yes	Yes	No	Yes	No	No	No	Yes	Yes	Yes	No	No	No	No	No	No	Yes		Yes, I am aware of it, but I am not sure if I have full vaccination.	Yes	Yes, because that way the fetus will be protected against inborn anomalies and fewer miscarriages will occur.	It is not useful because the seasonal flu virus mutates constantly and there is a different type every year.	I have never been vaccinated against seasonal flu.	Yes, because medical staff has a greater chance to get infected and then spread the spread the virus.	Yes, because medical students rotate througt different departments in a hospital and can spread the virus.	No
2016-03-30 14:20:21	Female	1991	Lithuania	Cultural Heritage Protection	6	It is useful and safe and I think that everybody should get vaccinated.	Yes, I think it is effective.	Scientfic facts	Yes	I do not know	I do not know	I do not know	I do not know	I do not know	I do not know	I do not know	I do not know	I do not know	I do not know	I do not know	I do not know	I do not know	I do not know	I do not know	I do not know	I do not know	I do not know	I do not know	Encephalitis	Yes, I am aware it of and doing it properly.	Yes	Yes, because that way the fetus will be protected against inborn anomalies and fewer miscarriages will occur.	It won't necessary prevent you from contracting the seasonal flu, but the disease will be less serious.	I haven only been vaccinated once.	Yes, because medical staff has a greater chance to get infected and then spread the spread the virus.	Yes, because medical students rotate througt different departments in a hospital and can spread the virus.	I do not know
2016-03-30 14:50:16	Female	1989	Germany	Medicine	5	It is useful and safe and I think that everybody should get vaccinated.	Yes, I think it is effective.	Scientfic facts	Yes	No	Yes	Yes	Yes	Yes	Yes	No	Yes	Yes	Yes	Yes	Yes	No	No	Yes	No	No	No	No		Yes, I am aware it of and doing it properly.	Yes	Yes, because that way the fetus will be protected against inborn anomalies and fewer miscarriages will occur.	It is an almost 100% protection against seasonal flu.	Not regularly.	Yes, because medical staff has a greater chance to get infected and then spread the spread the virus.	Yes, because medical students rotate througt different departments in a hospital and can spread the virus.	No
2016-03-30 14:51:18	Male	1994	Croatia	Medicine	3	It is useful and safe and I think that everybody should get vaccinated.	Yes, I think it is effective.	Scientfic facts	Yes	No	Yes	Yes	Yes	Yes	Yes	No	Yes	No	Yes	Yes	Yes	I do not know	No	No	No	No	No	Yes		Yes, I am aware it of and doing it properly.	Yes	Yes, because that way the fetus will be protected against inborn anomalies and fewer miscarriages will occur.	It won't necessary prevent you from contracting the seasonal flu, but the disease will be less serious.	I have never been vaccinated against seasonal flu.	Yes, because medical staff has a greater chance to get infected and then spread the spread the virus.	Yes, because medical students rotate througt different departments in a hospital and can spread the virus.	I do not know
2016-03-30 14:52:32	Female	1997	The Netherlands	Medicine	1	It is useful and safe and I think that everybody should get vaccinated.	Yes, I think it is effective.	Scientfic facts	Yes	Yes	Yes	Yes	Yes	I do not know	I do not know	No	Yes	I do not know	Yes	I do not know	Yes	I do not know	Yes	I do not know	I do not know	I do not know	No	No		Yes, I am aware it of and doing it properly.	Yes	Yes, because that way the fetus will be protected against inborn anomalies and fewer miscarriages will occur.	It won't necessary prevent you from contracting the seasonal flu, but the disease will be less serious.	I haven only been vaccinated once.	No, because everyone should have the right to choose.	No, because everyone should have the right to choose.	I do not know
2016-03-30 15:12:07	Female	1994	Germany	Medicine	4	It is useful and safe and I think that everybody should get vaccinated.	Yes, I think it is effective.	Scientfic facts	Yes	No	Yes	Yes	Yes	Yes	Yes	No	Yes	Yes	Yes	Yes	Yes	Yes	I do not know	Yes	No	No	No	No		Yes, I am aware it of and doing it properly.	Yes	Yes, because that way the fetus will be protected against inborn anomalies and fewer miscarriages will occur.	It won't necessary prevent you from contracting the seasonal flu, but the disease will be less serious.	I have never been vaccinated against seasonal flu.	No, because everyone should have the right to choose.	No, because everyone should have the right to choose.	No
2016-03-30 15:26:07	Female	1996	Turkey	Medicine	2	It is useful and safe and I think that everybody should get vaccinated.	Yes, I think it is effective.	Scientfic facts	Yes	Yes	Yes	Yes	I do not know	Yes	I do not know	No	No	Yes	Yes	I do not know	Yes	Yes	Yes	Yes	I do not know	I do not know	Yes	Yes		Yes, I am aware it of and doing it properly.	Yes	Yes, because that way the fetus will be protected against inborn anomalies and fewer miscarriages will occur.	It is not useful because the seasonal flu virus mutates constantly and there is a different type every year.	Every season.	Yes, because medical staff has a greater chance to get infected and then spread the spread the virus.	Yes, because medical students rotate througt different departments in a hospital and can spread the virus.	I do not know
2016-03-30 15:30:25	Female	1989	Germany	Medicine	Doctor	It is useful and safe and I think that everybody should get vaccinated.	Yes, I think it is effective.	Scientfic facts	Yes	No	Yes	Yes	Yes	Yes	No	Yes	Yes	No	Yes	Yes	Yes	No	No	Yes	No	No	No	Yes	For travelling: Typhoid, Cholera, Rabies, yellow Fever, Japanese encephalitis	Yes, I am aware it of and doing it properly.	Yes	Yes, because that way the fetus will be protected against inborn anomalies and fewer miscarriages will occur.	It won't necessary prevent you from contracting the seasonal flu, but the disease will be less serious.	I haven only been vaccinated once.	Yes, because medical staff has a greater chance to get infected and then spread the spread the virus.	Yes, because medical students rotate througt different departments in a hospital and can spread the virus.	Yes
2016-03-30 15:52:18	Female	1996	Greece	Medicine	2	It is useful and safe and I think that everybody should get vaccinated.	Yes, I think it is effective.	Senior physicians, professors	I don't know	No	No	No	No	No	No	No	No	No	No	No	No	No	No	Yes	No	No	No	No		Yes, I am aware it of and doing it properly.	Yes	Yes, because that way the fetus will be protected against inborn anomalies and fewer miscarriages will occur.	It won't necessary prevent you from contracting the seasonal flu, but the disease will be less serious.	I have never been vaccinated against seasonal flu.	No, because everyone should have the right to choose.	No, because everyone should have the right to choose.	No
2016-03-30 16:00:15	Male	1991	Ukraine	Medicine	5	It is useful and safe and I think that everybody should get vaccinated.	Yes, I think it is effective.	Scientfic facts	Yes	I do not know	Yes	Yes	Yes	I do not know	Yes	Yes	Yes	No	No	No	Yes	No	No	No	No	No	Yes	Yes		Yes, I am aware of it, but I am not sure if I have full vaccination.	Yes	Yes, because that way the fetus will be protected against inborn anomalies and fewer miscarriages will occur.	It won't necessary prevent you from contracting the seasonal flu, but the disease will be less serious.	Every other season.	Yes, because medical staff has a greater chance to get infected and then spread the spread the virus.	Yes, because medical students rotate througt different departments in a hospital and can spread the virus.	I do not know
2016-03-30 16:38:19	Female	1993	Romania	Medicine	4	It is useful and safe and I think that everybody should get vaccinated.	Yes, I think it is effective.	Scientfic facts	Yes	No	Yes	Yes	Yes	Yes	Yes	Yes	No	Yes	Yes	Yes	Yes	Yes	No	No	I do not know	I do not know	I do not know	Yes		Yes, I am aware of it, but I am not sure if I have full vaccination.	Yes	Yes, because that way the fetus will be protected against inborn anomalies and fewer miscarriages will occur.	It won't necessary prevent you from contracting the seasonal flu, but the disease will be less serious.	I have never been vaccinated against seasonal flu.	Yes, because medical staff has a greater chance to get infected and then spread the spread the virus.	Yes, because medical students rotate througt different departments in a hospital and can spread the virus.	I do not know
2016-03-30 16:47:39	Male	1984	Germany	Medicine	5	It is useful and safe and I think that everybody should get vaccinated.	Yes, I think it is effective.	Scientfic facts	Yes	Yes	Yes	Yes	Yes	Yes	Yes	Yes	Yes	No	Yes	Yes	Yes	No	No	No	Yes	No	Yes	Yes		Yes, I am aware it of and doing it properly.	Yes	Yes, because that way the fetus will be protected against inborn anomalies and fewer miscarriages will occur.	It won't necessary prevent you from contracting the seasonal flu, but the disease will be less serious.	Every season.	Yes, because medical staff has a greater chance to get infected and then spread the spread the virus.	Yes, because medical students rotate througt different departments in a hospital and can spread the virus.	No
2016-03-30 17:47:22	Male	1990	Germany	Medicine	6	It is useful and safe and I think that everybody should get vaccinated.	Yes, I think it is effective.	Scientfic facts	Yes	Yes	No	Yes	Yes	Yes	Yes	I do not know	Yes	I do not know	Yes	Yes	Yes	I do not know	Yes	No	No	No	I do not know	No		Yes, I am aware it of and doing it properly.	Yes	Yes, because that way the fetus will be protected against inborn anomalies and fewer miscarriages will occur.	It won't necessary prevent you from contracting the seasonal flu, but the disease will be less serious.	Every other season.	Yes, because medical staff has a greater chance to get infected and then spread the spread the virus.	Yes, because medical students rotate througt different departments in a hospital and can spread the virus.	No
2016-03-30 17:53:42	Female	1992	Lithuania	Medicine	5	It is useful and safe and I think that everybody should get vaccinated.	Yes, I think it is effective.	Scientfic facts	Yes	No	Yes	Yes	Yes	Yes	Yes	I do not know	No	Yes	Yes	Yes	Yes	No	No	No	I do not know	I do not know	I do not know	Yes		Yes, I am aware it of and doing it properly.	Yes	Yes, because that way the fetus will be protected against inborn anomalies and fewer miscarriages will occur.	It won't necessary prevent you from contracting the seasonal flu, but the disease will be less serious.	I have never been vaccinated against seasonal flu.	Yes, because medical staff has a greater chance to get infected and then spread the spread the virus.	Yes, because medical students rotate througt different departments in a hospital and can spread the virus.	No
2016-03-30 18:02:25	Female	1994	Kosova	Medicine	4	It is useful and safe and I think that everybody should get vaccinated.	Yes, I think it is effective.	Scientfic facts	Yes	No	Yes	Yes	Yes	I do not know	Yes	No	No	I do not know	Yes	Yes	Yes	I do not know	Yes	I do not know	No	No	Yes	I do not know		Yes, I am aware of it, but I am not sure if I have full vaccination.	Yes	Yes, because that way the fetus will be protected against inborn anomalies and fewer miscarriages will occur.	It won't necessary prevent you from contracting the seasonal flu, but the disease will be less serious.	Not regularly.	Yes, because medical staff has a greater chance to get infected and then spread the spread the virus.	Yes, because medical students rotate througt different departments in a hospital and can spread the virus.	I do not know
2016-03-30 18:07:18	Female	1993	Kosovo	Dentistry	4	It is useful and safe and I think that everybody should get vaccinated.	Yes, I think it is effective.	Scientfic facts	Yes	No	Yes	Yes	Yes	Yes	Yes	No	No	No	Yes	Yes	Yes	No	No	No	No	No	No	I do not know	Not another	Yes, I am aware it of and doing it properly.	Yes	Yes, because that way the fetus will be protected against inborn anomalies and fewer miscarriages will occur.	It is an almost 100% protection against seasonal flu.	I have never been vaccinated against seasonal flu.	Yes, because medical staff has a greater chance to get infected and then spread the spread the virus.	Yes, because medical students rotate througt different departments in a hospital and can spread the virus.	No
2016-03-30 18:49:41	Female	1992	Macedonia	Medicine	5	It is useful and safe and I think that everybody should get vaccinated.	Yes, I think it is effective.	Scientfic facts	Yes	I do not know	Yes	Yes	Yes	Yes	Yes	Yes	No	No	Yes	Yes	Yes	No	Yes	No	No	Yes	Yes	Yes		Yes, I am aware it of and doing it properly.	Yes	No, because the vaccine is not effective for the pregnant woman or the fetus.	It won't necessary prevent you from contracting the seasonal flu, but the disease will be less serious.	Not regularly.	Yes, because medical staff has a greater chance to get infected and then spread the spread the virus.	Yes, because medical students rotate througt different departments in a hospital and can spread the virus.	No
2016-03-30 18:50:08	Female	1994	Turkey	Medicine	3	It is useful and safe and I think that everybody should get vaccinated.	Yes, I think it is effective.	Scientfic facts	Yes	No	Yes	Yes	Yes	Yes	Yes	Yes	Yes	No	Yes	Yes	Yes	No	Yes	No	No	No	Yes	Yes		Yes, I am aware of it, but I am not sure if I have full vaccination.	Yes	Yes, because that way the fetus will be protected against inborn anomalies and fewer miscarriages will occur.	It won't necessary prevent you from contracting the seasonal flu, but the disease will be less serious.	I have never been vaccinated against seasonal flu.	Yes, because medical staff has a greater chance to get infected and then spread the spread the virus.	Yes, because medical students rotate througt different departments in a hospital and can spread the virus.	Yes
2016-03-30 18:52:32	Male	1993	turkey	Medicine	4	It is useful and safe and I think that everybody should get vaccinated.	Yes, I think it is effective.	Scientfic facts	Yes	No	Yes	Yes	Yes	No	Yes	No	Yes	No	Yes	Yes	Yes	No	No	No	No	No	No	No		Yes, I am aware it of and doing it properly.	Yes	Yes, because that way the fetus will be protected against inborn anomalies and fewer miscarriages will occur.	It won't necessary prevent you from contracting the seasonal flu, but the disease will be less serious.	I haven only been vaccinated once.	Yes, because medical staff has a greater chance to get infected and then spread the spread the virus.	Yes, because medical students rotate througt different departments in a hospital and can spread the virus.	I do not know
2016-03-30 19:00:29	Female	1992	Poland	Nursery	5	It is useful and safe and I think that everybody should get vaccinated.	I dont't think that it makes a difference because I would choose to vaccinate either way.	Senior physicians, professors	No	I do not know	Yes	Yes	I do not know	Yes	Yes	I do not know	Yes	I do not know	Yes	No	Yes	I do not know	I do not know	No	No	No	I do not know	Yes		Yes, I am aware of it, but I am not sure if I have full vaccination.	Yes	No, because a specific programme is not safe to a pregnant woman or the fetus.	It won't necessary prevent you from contracting the seasonal flu, but the disease will be less serious.	Not regularly.	Yes, because medical staff has a greater chance to get infected and then spread the spread the virus.	Yes, because medical students rotate througt different departments in a hospital and can spread the virus.	No
2016-03-30 19:01:15	Female	1992	Germany	Medicine	5	It is useful and safe and I think that everybody should get vaccinated.	Yes, I think it is effective.	My friends, colleagues	Yes	No	Yes	Yes	Yes	No	Yes	Yes	Yes	No	Yes	Yes	Yes	No	Yes	Yes	No	No	No	No		Yes, I am aware it of and doing it properly.	Yes	Yes, because that way the fetus will be protected against inborn anomalies and fewer miscarriages will occur.	It is an almost 100% protection against seasonal flu.	I have never been vaccinated against seasonal flu.	Yes, because medical staff has a greater chance to get infected and then spread the spread the virus.	Yes, because medical students rotate througt different departments in a hospital and can spread the virus.	No
2016-03-30 19:02:23	Female	1995	Turkey	Medicine	3	It is useful and safe and I think that everybody should get vaccinated.	Yes, I think it is effective.	Senior physicians, professors	Yes	I do not know	Yes	I do not know	I do not know	I do not know	I do not know	Yes	Yes	I do not know	I do not know	I do not know	I do not know	I do not know	I do not know	I do not know	I do not know	I do not know	I do not know	I do not know		Yes, I am aware it of and doing it properly.	Yes	Yes, because that way the fetus will be protected against inborn anomalies and fewer miscarriages will occur.	It is not useful because the seasonal flu virus mutates constantly and there is a different type every year.	Not regularly.	Yes, because medical staff has a greater chance to get infected and then spread the spread the virus.	Yes, because medical students rotate througt different departments in a hospital and can spread the virus.	I do not know
2016-03-30 19:06:27	Male	1990	Netherlands	Medicine	6	It is useful and safe and I think that everybody should get vaccinated.	Yes, I think it is effective.	Scientfic facts	Yes	No	Yes	Yes	Yes	Yes	Yes	Yes	Yes	No	Yes	Yes	Yes	Yes	Yes	No	No	Yes	Yes	No	Yellow fever	Yes, I am aware of it, but I am not sure if I have full vaccination.	Yes	Yes, because that way the fetus will be protected against inborn anomalies and fewer miscarriages will occur.	It is an almost 100% protection against seasonal flu.	I haven only been vaccinated once.	Yes, because medical staff has a greater chance to get infected and then spread the spread the virus.	Yes, because medical students rotate througt different departments in a hospital and can spread the virus.	No
2016-03-30 19:08:51	Male	1993	Macedonia	Medicine	5	It is useful and safe and I think that everybody should get vaccinated.	Yes, I think it is effective.	Scientfic facts	Yes	No	Yes	Yes	Yes	Yes	Yes	No	No	No	Yes	Yes	Yes	No	No	No	No	No	No	Yes		Yes, I am aware it of and doing it properly.	Yes	Yes, because that way the fetus will be protected against inborn anomalies and fewer miscarriages will occur.	It won't necessary prevent you from contracting the seasonal flu, but the disease will be less serious.	I have never been vaccinated against seasonal flu.	Yes, because medical staff has a greater chance to get infected and then spread the spread the virus.	Yes, because medical students rotate througt different departments in a hospital and can spread the virus.	No
2016-03-30 19:15:34	Male	1992	Poland	Medicine	4	It is useful and safe and I think that everybody should get vaccinated.	Yes, I think it is effective.	Scientfic facts	Yes	Yes	Yes	Yes	Yes	No	Yes	No	Yes	No	Yes	Yes	I do not know	No	No	No	No	No	No	Yes	Encephalitis tick borne vaccine	Yes, I am aware it of and doing it properly.	No	Yes, because that way the fetus will be protected against inborn anomalies and fewer miscarriages will occur.	It is not useful because the seasonal flu virus mutates constantly and there is a different type every year.	I haven only been vaccinated once.	Yes, because medical staff has a greater chance to get infected and then spread the spread the virus.	Yes, because medical students rotate througt different departments in a hospital and can spread the virus.	Yes
2016-03-30 19:38:10	Female	1991	Slovenia	Medicine	5	It is useful and safe and I think that everybody should get vaccinated.	Yes, I think it is effective.	Scientfic facts	Yes	No	Yes	Yes	Yes	Yes	Yes	Yes	Yes	Yes	Yes	Yes	Yes	Yes	No	No	No	No	No	Yes		Yes, I am aware it of and doing it properly.	Yes	Yes, because that way the fetus will be protected against inborn anomalies and fewer miscarriages will occur.	It won't necessary prevent you from contracting the seasonal flu, but the disease will be less serious.	I have never been vaccinated against seasonal flu.	Yes, because medical staff has a greater chance to get infected and then spread the spread the virus.	Yes, because medical students rotate througt different departments in a hospital and can spread the virus.	No
2016-03-30 19:46:49	Male	1991	Germany	Medicine	6	It is useful and safe and I think that everybody should get vaccinated.	Yes, I think it is effective.	Scientfic facts	Yes	No	Yes	Yes	Yes	Yes	Yes	Yes	Yes	I do not know	Yes	Yes	Yes	I do not know	Yes	No	No	No	No	Yes	FSME	Yes, I am aware it of and doing it properly.	Yes	No, because a specific programme is not safe to a pregnant woman or the fetus.	It won't necessary prevent you from contracting the seasonal flu, but the disease will be less serious.	I have never been vaccinated against seasonal flu.	Yes, because medical staff has a greater chance to get infected and then spread the spread the virus.	Yes, because medical students rotate througt different departments in a hospital and can spread the virus.	Yes
2016-03-30 19:53:25	Female	1990	The Netherlands	Medicine	Graduate	It is useful and safe and I think that everybody should get vaccinated.	Yes, I think it is effective.	Scientfic facts	Yes	No	Yes	No	Yes	Yes	No	Yes	Yes	Yes	Yes	Yes	Yes	Yes	Yes	Yes	Yes	Yes	Yes	Yes		Yes, I am aware of it, but I am not sure if I have full vaccination.	No	Yes, because that way the fetus will be protected against inborn anomalies and fewer miscarriages will occur.	It won't necessary prevent you from contracting the seasonal flu, but the disease will be less serious.	I have never been vaccinated against seasonal flu.	No, because everyone should have the right to choose.	No, because everyone should have the right to choose.	No
2016-03-30 19:59:30	Female	1992	Ukraine	Medicine	5	It is useful and safe and I think that everybody should get vaccinated.	I dont't think that it makes a difference because I would choose to vaccinate either way.	Social Media	Yes	No	Yes	Yes	Yes	No	No	Yes	Yes	I do not know	Yes	Yes	Yes	I do not know	Yes	I do not know	Yes	I do not know	I do not know	I do not know	Hepatitis c	Yes, I am aware of it, but I am not sure if I have full vaccination.	Yes	Yes, because that way the fetus will be protected against inborn anomalies and fewer miscarriages will occur.	It is an almost 100% protection against seasonal flu.	Not regularly.	Yes, because medical staff has a greater chance to get infected and then spread the spread the virus.	Yes, because medical students rotate througt different departments in a hospital and can spread the virus.	Yes
2016-03-30 20:02:01	Female	1994	Turkey	Medicine	3	It is useful and safe and I think that everybody should get vaccinated.	Yes, I think it is effective.	Senior physicians, professors	Yes	No	No	I do not know	Yes	I do not know	Yes	Yes	Yes	I do not know	Yes	Yes	Yes	I do not know	Yes	No	I do not know	I do not know	I do not know	Yes		Yes, I am aware of it, but I am not sure if I have full vaccination.	Yes	Yes, because that way the fetus will be protected against inborn anomalies and fewer miscarriages will occur.	It won't necessary prevent you from contracting the seasonal flu, but the disease will be less serious.	I have never been vaccinated against seasonal flu.	Yes, because medical staff has a greater chance to get infected and then spread the spread the virus.	Yes, because medical students rotate througt different departments in a hospital and can spread the virus.	I do not know
2016-03-30 20:18:00	Female	1995	Turkey	Medicine	3	It is useful and safe and I think that everybody should get vaccinated.	Yes, I think it is effective.	Scientfic facts	Yes	Yes	Yes	Yes	I do not know	Yes	Yes	Yes	Yes	I do not know	Yes	Yes	Yes	I do not know	I do not know	Yes	I do not know	I do not know	Yes	I do not know		Yes, I am aware of it, but I am not sure if I have full vaccination.	Yes	No, because a specific programme is not safe to a pregnant woman or the fetus.	It is not useful because the seasonal flu virus mutates constantly and there is a different type every year.	Not regularly.	No, because those vaccines are not safe.	No, because those vaccines are not effective.	I do not know
2016-03-30 20:22:01	Male	1994	Macedonia	Medicine	3	It is useful and safe and I think that everybody should get vaccinated.	Yes, I think it is effective.	Scientfic facts	Yes	Yes	Yes	Yes	Yes	Yes	Yes	No	No	No	Yes	No	Yes	No	No	No	No	No	Yes	Yes		Yes, I am aware it of and doing it properly.	Yes	Yes, because that way the fetus will be protected against inborn anomalies and fewer miscarriages will occur.	It won't necessary prevent you from contracting the seasonal flu, but the disease will be less serious.	Every season.	Yes, because medical staff has a greater chance to get infected and then spread the spread the virus.	Yes, because medical students rotate througt different departments in a hospital and can spread the virus.	I do not know
2016-03-30 20:22:49	Female	1991	Germany	Medicine	6	It is useful and safe and I think that everybody should get vaccinated.	Yes, I think it is effective.	Scientfic facts	Yes	Yes	Yes	Yes	Yes	Yes	Yes	Yes	Yes	Yes	Yes	Yes	Yes	Yes	Yes	Yes	I do not know	Yes	I do not know	Yes	no	Yes, I am aware it of and doing it properly.	Yes	Yes, because that way the fetus will be protected against inborn anomalies and fewer miscarriages will occur.	It won't necessary prevent you from contracting the seasonal flu, but the disease will be less serious.	Not regularly.	Yes, because medical staff has a greater chance to get infected and then spread the spread the virus.	Yes, because medical students rotate througt different departments in a hospital and can spread the virus.	No
2016-03-30 20:43:09	Female	1994	Italy	Medicine	3	It is useful and safe and I think that everybody should get vaccinated.	Yes, I think it is effective.	Scientfic facts	Yes	No	Yes	Yes	Yes	Yes	No	No	Yes	No	No	No	No	No	No	No	No	No	No	No	No others	Yes, I am aware of it, but I am not sure if I have full vaccination.	Yes	Yes, because that way the fetus will be protected against inborn anomalies and fewer miscarriages will occur.	It won't necessary prevent you from contracting the seasonal flu, but the disease will be less serious.	I have never been vaccinated against seasonal flu.	Yes, because medical staff has a greater chance to get infected and then spread the spread the virus.	Yes, because medical students rotate througt different departments in a hospital and can spread the virus.	No
2016-03-30 21:03:05	Male	1994	Poland	Public Jealth	2	It is useful and safe and I think that everybody should get vaccinated.	Yes, I think it is effective.	My friends, colleagues	Yes	No	Yes	Yes	Yes	Yes	No	Yes	Yes	No	Yes	Yes	Yes	No	Yes	No	Yes	No	Yes	Yes	None	Yes, I am aware of it, but I am not sure if I have full vaccination.	Never thought about that	Yes, because that way the fetus will be protected against inborn anomalies and fewer miscarriages will occur.	It is not useful because the seasonal flu virus mutates constantly and there is a different type every year.	I have never been vaccinated against seasonal flu.	Yes, because medical staff has a greater chance to get infected and then spread the spread the virus.	Yes, because medical students rotate througt different departments in a hospital and can spread the virus.	No
2016-03-30 21:28:42	Male	1994	The Netherlands	Medicine	4	It is useful and safe and I think that everybody should get vaccinated.	Yes, I think it is effective.	Scientfic facts	Yes	No	Yes	Yes	Yes	Yes	I do not know	Yes	Yes	No	I do not know	I do not know	Yes	Yes	No	No	Yes	No	No	Yes		Yes, I am aware of it, but I am not sure if I have full vaccination.	Yes	Yes, because that way the fetus will be protected against inborn anomalies and fewer miscarriages will occur.	It is an almost 100% protection against seasonal flu.	I have never been vaccinated against seasonal flu.	Yes, because medical staff has a greater chance to get infected and then spread the spread the virus.	No, because everyone should have the right to choose.	I do not know
2016-03-30 21:58:09	Female	1989	Germany	Medicine	6	It is useful and safe and I think that everybody should get vaccinated.	Yes, I think it is effective.	Scientfic facts	I don't know	Yes	Yes	Yes	Yes	Yes	Yes	Yes	Yes	Yes	Yes	Yes	Yes	Yes	Yes	Yes	Yes	No	Yes	No	yellow fever (travel), FSME	Yes, I am aware it of and doing it properly.	Yes	Yes, because that way the fetus will be protected against inborn anomalies and fewer miscarriages will occur.	It won't necessary prevent you from contracting the seasonal flu, but the disease will be less serious.	I haven only been vaccinated once.	Yes, because medical staff has a greater chance to get infected and then spread the spread the virus.	Yes, because medical students rotate througt different departments in a hospital and can spread the virus.	I do not know
2016-03-30 22:05:19	Male	1992	greece	Medicine	1992	It is useful and safe and I think that everybody should get vaccinated.	Yes, I think it is effective.	Scientfic facts	Yes	Yes	Yes	Yes	Yes	Yes	Yes	Yes	No	No	Yes	Yes	Yes	Yes	Yes	No	No	No	Yes	Yes		Yes, I am aware it of and doing it properly.	Yes	Yes, because that way the fetus will be protected against inborn anomalies and fewer miscarriages will occur.	It is an almost 100% protection against seasonal flu.	Not regularly.	Yes, because medical staff has a greater chance to get infected and then spread the spread the virus.	Yes, because medical students rotate througt different departments in a hospital and can spread the virus.	I do not know
2016-03-30 22:09:34	Female	1995	Greece	Medicine	3	It is useful and safe and I think that everybody should get vaccinated.	Yes, I think it is effective.	Scientfic facts	Yes	Yes	Yes	I do not know	I do not know	I do not know	I do not know	Yes	Yes	I do not know	Yes	I do not know	Yes	I do not know	Yes	Yes	I do not know	I do not know	Yes	Yes		Yes, I am aware of it, but I am not sure if I have full vaccination.	Yes	Yes, because that way the fetus will be protected against inborn anomalies and fewer miscarriages will occur.	It won't necessary prevent you from contracting the seasonal flu, but the disease will be less serious.	Not regularly.	Yes, because medical staff has a greater chance to get infected and then spread the spread the virus.	Yes, because medical students rotate througt different departments in a hospital and can spread the virus.	I do not know
2016-03-30 22:13:03	Male	1997	GREECE	Medicine	1	It is useful and safe and I think that everybody should get vaccinated.	Yes, I think it is effective.	Social Media	Yes	I do not know	Yes	I do not know	Yes	I do not know	I do not know	Yes	Yes	I do not know	I do not know	I do not know	I do not know	I do not know	I do not know	I do not know	I do not know	I do not know	I do not know	I do not know		No, this is the first time I hear about that.	Never thought about that	Yes, because that way the fetus will be protected against inborn anomalies and fewer miscarriages will occur.	It won't necessary prevent you from contracting the seasonal flu, but the disease will be less serious.	I haven only been vaccinated once.	Yes, because medical staff has a greater chance to get infected and then spread the spread the virus.	Yes, because medical students rotate througt different departments in a hospital and can spread the virus.	I do not know
2016-03-30 22:13:45	Male	1991	Greece	Medicine	6	It is useful and safe and I think that everybody should get vaccinated.	Yes, I think it is effective.	Scientfic facts	Yes	No	Yes	Yes	Yes	Yes	Yes	Yes	No	Yes	Yes	Yes	Yes	Yes	No	No	Yes	Yes	No	Yes		Yes, I am aware it of and doing it properly.	Yes	Yes, because that way the fetus will be protected against inborn anomalies and fewer miscarriages will occur.	It is an almost 100% protection against seasonal flu.	I have never been vaccinated against seasonal flu.	Yes, because medical staff has a greater chance to get infected and then spread the spread the virus.	Yes, because medical students rotate througt different departments in a hospital and can spread the virus.	No
2016-03-30 22:24:27	Female	1993	The Netherlands	Medicine	3	It is useful and safe and I think that everybody should get vaccinated.	Yes, I think it is effective.	Scientfic facts	Yes	No	Yes	Yes	Yes	Yes	Yes	Yes	Yes	No	Yes	Yes	Yes	Yes	I do not know	No	Yes	No	No	No	none	Yes, I am aware it of and doing it properly.	Yes	No, because everyone should have the right to choose.	It is not useful because the seasonal flu virus mutates constantly and there is a different type every year.	I have never been vaccinated against seasonal flu.	Yes, because medical staff has a greater chance to get infected and then spread the spread the virus.	Yes, because medical students rotate througt different departments in a hospital and can spread the virus.	I do not know
2016-03-30 22:30:07	Female	1988	Germany	Medicine	2	It is useful and safe and I think that everybody should get vaccinated.	Yes, I think it is effective.	Scientfic facts	Yes	Yes	Yes	Yes	No	No	Yes	Yes	Yes	I do not know	Yes	Yes	Yes	I do not know	Yes	I do not know	I do not know	I do not know	No	No		Yes, I am aware it of and doing it properly.	Never thought about that	Yes, because that way the fetus will be protected against inborn anomalies and fewer miscarriages will occur.	It won't necessary prevent you from contracting the seasonal flu, but the disease will be less serious.	Not regularly.	Yes, because medical staff has a greater chance to get infected and then spread the spread the virus.	Yes, because medical students rotate througt different departments in a hospital and can spread the virus.	I do not know
2016-03-30 22:32:07	Male	1922	Greece	Medicine	5	There is too little evidence to prove that it is effective.	No because I don't think that such things should be forced on.	Scientfic facts	No	No	No	No	No	No	No	No	No	No	No	No	No	No	No	No	No	No	No	No		Yes, I am aware of it, but I am not sure if I have full vaccination.	Never thought about that	No, because everyone should have the right to choose.	Vaccines in general are not effective and the seasonal flu vaccine is not an exception.	I have never been vaccinated against seasonal flu.	No, because everyone should have the right to choose.	No, because everyone should have the right to choose.	No
2016-03-30 22:35:28	Female	1996	The Netherlands	Medicine	2	It is useful and safe and I think that everybody should get vaccinated.	Yes, I think it is effective.	Scientfic facts	Yes	No	Yes	Yes	Yes	Yes	Yes	No	Yes	Yes	Yes	Yes	Yes	Yes	No	No	I do not know	Yes	No	No	I don't know, the ones needed for travelling to Nepal.	Yes, I am aware it of and doing it properly.	Yes	Yes, because that way the fetus will be protected against inborn anomalies and fewer miscarriages will occur.	It won't necessary prevent you from contracting the seasonal flu, but the disease will be less serious.	I have never been vaccinated against seasonal flu.	Yes, because medical staff has a greater chance to get infected and then spread the spread the virus.	Yes, because medical students rotate througt different departments in a hospital and can spread the virus.	I do not know
2016-03-30 22:36:18	Male	1994	Greece	Medicine	3	It is useful and safe and I think that everybody should get vaccinated.	Yes, I think it is effective.	Senior physicians, professors	Yes	Yes	Yes	Yes	Yes	No	Yes	Yes	No	No	Yes	Yes	Yes	Yes	No	No	Yes	Yes	Yes	Yes		Yes, I am aware it of and doing it properly.	Yes	No, because a specific programme is not safe to a pregnant woman or the fetus.	It is an almost 100% protection against seasonal flu.	Every season.	Yes, because medical staff has a greater chance to get infected and then spread the spread the virus.	Yes, because medical students rotate througt different departments in a hospital and can spread the virus.	I do not know
2016-03-30 22:40:05	Female	1995	Germany	Medicine	3	It is useful and safe and I think that everybody should get vaccinated.	Yes, I think it is effective.	Scientfic facts	Yes	No	Yes	Yes	Yes	Yes	Yes	No	Yes	No	Yes	Yes	Yes	No	No	No	Yes	No	No	Yes		Yes, I am aware it of and doing it properly.	Yes	Yes, because that way the fetus will be protected against inborn anomalies and fewer miscarriages will occur.	It won't necessary prevent you from contracting the seasonal flu, but the disease will be less serious.	I have never been vaccinated against seasonal flu.	Yes, because medical staff has a greater chance to get infected and then spread the spread the virus.	Yes, because medical students rotate througt different departments in a hospital and can spread the virus.	No
2016-03-30 22:40:41	Male	1995	Greece	Veterinary Medicine	3	It is useful and safe and I think that everybody should get vaccinated.	Yes, I think it is effective.	Scientfic facts	Yes	Yes	Yes	Yes	Yes	No	No	Yes	Yes	I do not know	Yes	Yes	I do not know	Yes	Yes	No	No	No	Yes	Yes		Yes, I am aware it of and doing it properly.	Yes	Yes, because that way the fetus will be protected against inborn anomalies and fewer miscarriages will occur.	It won't necessary prevent you from contracting the seasonal flu, but the disease will be less serious.	Every season.	Yes, because medical staff has a greater chance to get infected and then spread the spread the virus.	Yes, because medical students rotate througt different departments in a hospital and can spread the virus.	I do not know
2016-03-30 22:41:18	Male	1995	Greece	Medicine	3	It is useful and safe and I think that everybody should get vaccinated.	Yes, I think it is effective.	Scientfic facts	Yes	No	I do not know	Yes	Yes	I do not know	I do not know	I do not know	I do not know	I do not know	I do not know	I do not know	I do not know	I do not know	Yes	I do not know	Yes	I do not know	Yes	Yes		Yes, I am aware it of and doing it properly.	Yes	Yes, because that way the fetus will be protected against inborn anomalies and fewer miscarriages will occur.	It won't necessary prevent you from contracting the seasonal flu, but the disease will be less serious.	I have never been vaccinated against seasonal flu.	Yes, because medical staff has a greater chance to get infected and then spread the spread the virus.	Yes, because medical students rotate througt different departments in a hospital and can spread the virus.	I do not know
2016-03-30 22:44:16	Female	1992	Germany	Journalism	5	It is useful and safe and I think that everybody should get vaccinated.	Yes, I think it is effective.	Scientfic facts	Yes	No	Yes	Yes	Yes	I do not know	I do not know	Yes	Yes	I do not know	Yes	Yes	Yes	I do not know	No	Yes	I do not know	Yes	Yes	I do not know		Yes, I am aware of it, but I am not sure if I have full vaccination.	Yes	Yes, because that way the fetus will be protected against inborn anomalies and fewer miscarriages will occur.	It won't necessary prevent you from contracting the seasonal flu, but the disease will be less serious.	Not regularly.	Yes, because medical staff has a greater chance to get infected and then spread the spread the virus.	Yes, because medical students rotate througt different departments in a hospital and can spread the virus.	I do not know
2016-03-30 22:46:31	Female	1992	Greece	Medicine	6	It is useful and safe and I think that everybody should get vaccinated.	Yes, I think it is effective.	Scientfic facts	Yes	No	Yes	Yes	Yes	Yes	Yes	Yes	Yes	Yes	Yes	Yes	Yes	Yes	No	Yes	No	No	No	No		Yes, I am aware of it, but I am not sure if I have full vaccination.	Yes	Yes, because that way the fetus will be protected against inborn anomalies and fewer miscarriages will occur.	It won't necessary prevent you from contracting the seasonal flu, but the disease will be less serious.	I have never been vaccinated against seasonal flu.	Yes, because medical staff has a greater chance to get infected and then spread the spread the virus.	Yes, because medical students rotate througt different departments in a hospital and can spread the virus.	No
2016-03-30 22:49:20	Female	1992	Germany	Medicine	4	It is useful and safe and I think that everybody should get vaccinated.	Yes, I think it is effective.	Scientfic facts	Yes	Yes	Yes	Yes	Yes	Yes	Yes	Yes	Yes	Yes	Yes	Yes	Yes	No	No	No	No	No	No	No	CMV	Yes, I am aware it of and doing it properly.	Yes	Yes, because that way the fetus will be protected against inborn anomalies and fewer miscarriages will occur.	It won't necessary prevent you from contracting the seasonal flu, but the disease will be less serious.	Not regularly.	Yes, because medical staff has a greater chance to get infected and then spread the spread the virus.	Yes, because medical students rotate througt different departments in a hospital and can spread the virus.	Yes
2016-03-30 22:54:53	Female	1994	Greece	Medicine	4	It is useful and safe and I think that everybody should get vaccinated.	Yes, I think it is effective.	Scientfic facts	Yes	No	Yes	Yes	Yes	Yes	Yes	Yes	Yes	No	Yes	Yes	Yes	Yes	No	Yes	No	No	No	Yes		Yes, I am aware it of and doing it properly.	Yes	Yes, because that way the fetus will be protected against inborn anomalies and fewer miscarriages will occur.	It is not useful because the seasonal flu virus mutates constantly and there is a different type every year.	I have never been vaccinated against seasonal flu.	Yes, because medical staff has a greater chance to get infected and then spread the spread the virus.	Yes, because medical students rotate througt different departments in a hospital and can spread the virus.	No
2016-03-30 23:06:38	Female	1993	Germany	Medicine	4	It is useful and safe and I think that everybody should get vaccinated.	Yes, I think it is effective.	Scientfic facts	Yes	No	Yes	Yes	Yes	Yes	Yes	Yes	Yes	I do not know	Yes	Yes	Yes	I do not know	I do not know	Yes	No	No	I do not know	No		Yes, I am aware it of and doing it properly.	Yes	Yes, because that way the fetus will be protected against inborn anomalies and fewer miscarriages will occur.	It won't necessary prevent you from contracting the seasonal flu, but the disease will be less serious.	I have never been vaccinated against seasonal flu.	Yes, because medical staff has a greater chance to get infected and then spread the spread the virus.	Yes, because medical students rotate througt different departments in a hospital and can spread the virus.	I do not know
2016-03-30 23:08:21	Male	1994	Greece	Medicine	4th	It is useful and safe and I think that everybody should get vaccinated.	Yes, I think it is effective.	Scientfic facts	Yes	Yes	Yes	Yes	Yes	Yes	Yes	Yes	Yes	Yes	I do not know	I do not know	I do not know	I do not know	I do not know	I do not know	I do not know	I do not know	I do not know	I do not know		Yes, I am aware of it, but I am not sure if I have full vaccination.	Yes	Yes, because that way the fetus will be protected against inborn anomalies and fewer miscarriages will occur.	It won't necessary prevent you from contracting the seasonal flu, but the disease will be less serious.	I have never been vaccinated against seasonal flu.	Yes, because medical staff has a greater chance to get infected and then spread the spread the virus.	Yes, because medical students rotate througt different departments in a hospital and can spread the virus.	No
2016-03-30 23:16:00	Female	1989	Germany	Medicine	4	It is useful and safe and I think that everybody should get vaccinated.	Yes, I think it is effective.	Scientfic facts	Yes	Yes	Yes	Yes	Yes	No	Yes	Yes	Yes	No	Yes	Yes	Yes	No	No	No	Yes	No	No	No		Yes, I am aware it of and doing it properly.	Yes	No, because everyone should have the right to choose.	It won't necessary prevent you from contracting the seasonal flu, but the disease will be less serious.	Every other season.	Yes, because medical staff has a greater chance to get infected and then spread the spread the virus.	Yes, because medical students rotate througt different departments in a hospital and can spread the virus.	No
2016-03-30 23:21:07	Female	1993	Turkey	Medicine	4	It is useful and safe and I think that everybody should get vaccinated.	Yes, I think it is effective.	Scientfic facts	Yes	No	Yes	Yes	No	No	Yes	No	Yes	Yes	Yes	Yes	Yes	No	No	No	Yes	Yes	No	Yes		Yes, I am aware it of and doing it properly.	Yes	Yes, because that way the fetus will be protected against inborn anomalies and fewer miscarriages will occur.	It won't necessary prevent you from contracting the seasonal flu, but the disease will be less serious.	I have never been vaccinated against seasonal flu.	Yes, because medical staff has a greater chance to get infected and then spread the spread the virus.	Yes, because medical students rotate througt different departments in a hospital and can spread the virus.	No
2016-03-30 23:25:18	Female	1991	Germany	Medicine	5	It is useful and safe and I think that everybody should get vaccinated.	Yes, I think it is effective.	Scientfic facts	Yes	No	Yes	Yes	Yes	Yes	Yes	Yes	Yes	Yes	Yes	Yes	Yes	Yes	No	No	No	No	No	No	HPV	Yes, I am aware it of and doing it properly.	Yes	Yes, because that way the fetus will be protected against inborn anomalies and fewer miscarriages will occur.	It won't necessary prevent you from contracting the seasonal flu, but the disease will be less serious.	I have never been vaccinated against seasonal flu.	Yes, because medical staff has a greater chance to get infected and then spread the spread the virus.	Yes, because medical students rotate througt different departments in a hospital and can spread the virus.	No
2016-03-30 23:31:06	Female	1992	Greec	Medicine	6	It is useful and safe and I think that everybody should get vaccinated.	Yes, I think it is effective.	Scientfic facts	Yes	Yes	I do not know	Yes	Yes	Yes	I do not know	Yes	Yes	Yes	Yes	Yes	I do not know	Yes	Yes	Yes	I do not know	I do not know	Yes	Yes		Yes, I am aware of it, but I am not sure if I have full vaccination.	Yes	No, because a specific programme is not safe to a pregnant woman or the fetus.	It is an almost 100% protection against seasonal flu.	I have never been vaccinated against seasonal flu.	Yes, because medical staff has a greater chance to get infected and then spread the spread the virus.	No, because everyone should have the right to choose.	I do not know
2016-03-30 23:41:24	Female	1991	Greece	Medicine	resident	It is useful and safe and I think that everybody should get vaccinated.	Yes, I think it is effective.	Scientfic facts	Yes	No	Yes	Yes	Yes	Yes	Yes	I do not know	Yes	Yes	Yes	Yes	Yes	Yes	Yes	Yes	I do not know	No	I do not know	Yes		Yes, I am aware it of and doing it properly.	Yes	Yes, because that way the fetus will be protected against inborn anomalies and fewer miscarriages will occur.	It won't necessary prevent you from contracting the seasonal flu, but the disease will be less serious.	I have never been vaccinated against seasonal flu.	Yes, because medical staff has a greater chance to get infected and then spread the spread the virus.	Yes, because medical students rotate througt different departments in a hospital and can spread the virus.	No
2016-03-30 23:56:38	Male	1992	serbia	Medicine	5	It is useful and safe and I think that everybody should get vaccinated.	Yes, I think it is effective.	Scientfic facts	Yes	No	Yes	Yes	Yes	I do not know	Yes	No	Yes	I do not know	Yes	Yes	I do not know	No	No	No	No	No	No	Yes		Yes, I am aware it of and doing it properly.	Yes	Yes, because that way the fetus will be protected against inborn anomalies and fewer miscarriages will occur.	It won't necessary prevent you from contracting the seasonal flu, but the disease will be less serious.	I have never been vaccinated against seasonal flu.	Yes, because medical staff has a greater chance to get infected and then spread the spread the virus.	Yes, because medical students rotate througt different departments in a hospital and can spread the virus.	I do not know
2016-03-31 00:10:23	Female	1994	Poland	Medicine	3	It is useful and safe and I think that everybody should get vaccinated.	Yes, I think it is effective.	Scientfic facts	Yes	No	Yes	Yes	Yes	Yes	Yes	No	Yes	No	Yes	Yes	Yes	No	Yes	No	No	No	Yes	Yes		Yes, I am aware it of and doing it properly.	Yes	No, because a specific programme is not safe to a pregnant woman or the fetus.	It won't necessary prevent you from contracting the seasonal flu, but the disease will be less serious.	I have never been vaccinated against seasonal flu.	Yes, because medical staff has a greater chance to get infected and then spread the spread the virus.	Yes, because medical students rotate througt different departments in a hospital and can spread the virus.	I do not know
2016-03-31 00:29:12	Male	1991	Italy	Medicine	6	It is useful and safe and I think that everybody should get vaccinated.	Yes, I think it is effective.	Scientfic facts	Yes	No	Yes	Yes	Yes	I do not know	I do not know	No	Yes	No	Yes	Yes	Yes	No	No	No	No	No	No	No		Yes, I am aware of it, but I am not sure if I have full vaccination.	Yes	Yes, because that way the fetus will be protected against inborn anomalies and fewer miscarriages will occur.	It is an almost 100% protection against seasonal flu.	I have never been vaccinated against seasonal flu.	Yes, because medical staff has a greater chance to get infected and then spread the spread the virus.	Yes, because medical students rotate througt different departments in a hospital and can spread the virus.	No
2016-03-31 00:30:26	Female	1995	Italy	Medicine	1	It is useful and safe and I think that everybody should get vaccinated.	Yes, I think it is effective.	Scientfic facts	Yes	I do not know	Yes	Yes	I do not know	I do not know	Yes	I do not know	Yes	I do not know	I do not know	I do not know	I do not know	I do not know	I do not know	I do not know	I do not know	I do not know	I do not know	I do not know		Yes, I am aware of it, but I am not sure if I have full vaccination.	Yes	Yes, because that way the fetus will be protected against inborn anomalies and fewer miscarriages will occur.	It won't necessary prevent you from contracting the seasonal flu, but the disease will be less serious.	Not regularly.	Yes, because medical staff has a greater chance to get infected and then spread the spread the virus.	Yes, because medical students rotate througt different departments in a hospital and can spread the virus.	I do not know
2016-03-31 00:30:40	Male	1993	Italy	Medicine	3	It is useful and safe and I think that everybody should get vaccinated.	Yes, I think it is effective.	Scientfic facts	Yes	No	Yes	Yes	Yes	Yes	Yes	Yes	Yes	No	No	No	Yes	Yes	Yes	No	Yes	Yes	Yes	Yes		Yes, I am aware it of and doing it properly.	Yes	Yes, because that way the fetus will be protected against inborn anomalies and fewer miscarriages will occur.	It won't necessary prevent you from contracting the seasonal flu, but the disease will be less serious.	I have never been vaccinated against seasonal flu.	Yes, because medical staff has a greater chance to get infected and then spread the spread the virus.	Yes, because medical students rotate througt different departments in a hospital and can spread the virus.	No
2016-03-31 00:30:43	Female	1990	Italy	Medicine	Graduated	It is useful and safe and I think that everybody should get vaccinated.	Yes, I think it is effective.	Scientfic facts	Yes	Yes	Yes	Yes	Yes	Yes	Yes	No	Yes	No	Yes	Yes	Yes	Yes	Yes	Yes	No	No	No	No		Yes, I am aware it of and doing it properly.	Yes	Yes, because that way the fetus will be protected against inborn anomalies and fewer miscarriages will occur.	It won't necessary prevent you from contracting the seasonal flu, but the disease will be less serious.	Every season.	Yes, because medical staff has a greater chance to get infected and then spread the spread the virus.	Yes, because medical students rotate througt different departments in a hospital and can spread the virus.	No
2016-03-31 00:31:54	Female	1992	Italy	Medicine	5	It is useful and safe and I think that everybody should get vaccinated.	Yes, I think it is effective.	Scientfic facts	Yes	Yes	Yes	Yes	Yes	I do not know	Yes	Yes	Yes	Yes	I do not know	Yes	Yes	I do not know	I do not know	No	I do not know	I do not know	I do not know	No		Yes, I am aware it of and doing it properly.	Yes	Yes, because that way the fetus will be protected against inborn anomalies and fewer miscarriages will occur.	It won't necessary prevent you from contracting the seasonal flu, but the disease will be less serious.	Every season.	Yes, because medical staff has a greater chance to get infected and then spread the spread the virus.	Yes, because medical students rotate througt different departments in a hospital and can spread the virus.	I do not know
2016-03-31 00:32:58	Female	1995	Italy	Medicine	2	It is useful and safe and I think that everybody should get vaccinated.	Yes, I think it is effective.	Scientfic facts	Yes	No	Yes	Yes	Yes	Yes	Yes	No	Yes	Yes	No	No	No	Yes	No	No	Yes	Yes	No	No		Yes, I am aware of it, but I am not sure if I have full vaccination.	Yes	Yes, because that way the fetus will be protected against inborn anomalies and fewer miscarriages will occur.	It won't necessary prevent you from contracting the seasonal flu, but the disease will be less serious.	I have never been vaccinated against seasonal flu.	Yes, because medical staff has a greater chance to get infected and then spread the spread the virus.	Yes, because medical students rotate througt different departments in a hospital and can spread the virus.	No
2016-03-31 00:33:39	Male	1993	Italy	Medicine	3	It is useful and safe and I think that everybody should get vaccinated.	Yes, I think it is effective.	Scientfic facts	Yes	I do not know	Yes	Yes	Yes	Yes	Yes	Yes	Yes	Yes	Yes	Yes	Yes	I do not know	I do not know	No	I do not know	I do not know	I do not know	I do not know		Yes, I am aware it of and doing it properly.	Yes	Yes, because that way the fetus will be protected against inborn anomalies and fewer miscarriages will occur.	It won't necessary prevent you from contracting the seasonal flu, but the disease will be less serious.	Not regularly.	Yes, because medical staff has a greater chance to get infected and then spread the spread the virus.	Yes, because medical students rotate througt different departments in a hospital and can spread the virus.	I do not know
2016-03-31 00:34:10	Male	1993	Italy	Medicine	3	It is useful and safe and I think that everybody should get vaccinated.	Yes, I think it is effective.	Scientfic facts	Yes	Yes	Yes	Yes	Yes	Yes	Yes	No	Yes	No	Yes	Yes	Yes	No	I do not know	No	No	No	Yes	Yes		Yes, I am aware it of and doing it properly.	Yes	Yes, because that way the fetus will be protected against inborn anomalies and fewer miscarriages will occur.	It won't necessary prevent you from contracting the seasonal flu, but the disease will be less serious.	Not regularly.	Yes, because medical staff has a greater chance to get infected and then spread the spread the virus.	Yes, because medical students rotate througt different departments in a hospital and can spread the virus.	I do not know
2016-03-31 00:34:32	Female	1996	Italy	Medicine	1	It is useful and safe and I think that everybody should get vaccinated.	Yes, I think it is effective.	Senior physicians, professors	Yes	No	Yes	Yes	Yes	No	Yes	No	Yes	Yes	Yes	Yes	Yes	Yes	No	Yes	No	No	No	No		Yes, I am aware of it, but I am not sure if I have full vaccination.	Yes	No, because a specific programme is not safe to a pregnant woman or the fetus.	It won't necessary prevent you from contracting the seasonal flu, but the disease will be less serious.	I haven only been vaccinated once.	Yes, because medical staff has a greater chance to get infected and then spread the spread the virus.	Yes, because medical students rotate througt different departments in a hospital and can spread the virus.	No
2016-03-31 00:35:21	Male	1995	Italy	Medicine	1	It is useful and safe and I think that everybody should get vaccinated.	Yes, I think it is effective.	Scientfic facts	Yes	No	Yes	No	Yes	No	Yes	No	Yes	No	No	No	No	No	No	No	No	No	No	No		Yes, I am aware it of and doing it properly.	No	Yes, because that way the fetus will be protected against inborn anomalies and fewer miscarriages will occur.	It is not useful because the seasonal flu virus mutates constantly and there is a different type every year.	I have never been vaccinated against seasonal flu.	Yes, because medical staff has a greater chance to get infected and then spread the spread the virus.	Yes, because medical students rotate througt different departments in a hospital and can spread the virus.	No
2016-03-31 00:35:29	Male	1997	Italy	Medicine	1	It is useful and safe and I think that everybody should get vaccinated.	Yes, I think it is effective.	Scientfic facts	Yes	Yes	Yes	Yes	No	No	Yes	Yes	Yes	No	Yes	Yes	Yes	Yes	Yes	No	No	No	Yes	No		Yes, I am aware it of and doing it properly.	Yes	No, because a specific programme is not safe to a pregnant woman or the fetus.	It won't necessary prevent you from contracting the seasonal flu, but the disease will be less serious.	Not regularly.	Yes, because medical staff has a greater chance to get infected and then spread the spread the virus.	Yes, because medical students rotate througt different departments in a hospital and can spread the virus.	Yes
2016-03-31 00:35:58	Female	1994	Italy	Medicine	3	It is useful and safe and I think that everybody should get vaccinated.	Yes, I think it is effective.	Scientfic facts	Yes	No	Yes	Yes	Yes	No	Yes	Yes	Yes	No	Yes	I do not know	Yes	Yes	No	Yes	No	No	No	No		Yes, I am aware it of and doing it properly.	Yes	Yes, because that way the fetus will be protected against inborn anomalies and fewer miscarriages will occur.	It won't necessary prevent you from contracting the seasonal flu, but the disease will be less serious.	I have never been vaccinated against seasonal flu.	Yes, because medical staff has a greater chance to get infected and then spread the spread the virus.	Yes, because medical students rotate througt different departments in a hospital and can spread the virus.	No
2016-03-31 00:36:47	Female	1988	Italy	Medicine	2	It is useful and safe and I think that everybody should get vaccinated.	Yes, I think it is effective.	Scientfic facts	Yes	No	Yes	Yes	Yes	Yes	No	No	Yes	No	Yes	No	Yes	Yes	No	Yes	No	No	No	No	Menveo	Yes, I am aware it of and doing it properly.	Yes	Yes, because that way the fetus will be protected against inborn anomalies and fewer miscarriages will occur.	It won't necessary prevent you from contracting the seasonal flu, but the disease will be less serious.	I have never been vaccinated against seasonal flu.	Yes, because medical staff has a greater chance to get infected and then spread the spread the virus.	Yes, because medical students rotate througt different departments in a hospital and can spread the virus.	Yes
2016-03-31 00:37:47	Male	1996	Italy	Medicine	1	It is useful and safe and I think that everybody should get vaccinated.	Yes, I think it is effective.	Scientfic facts	Yes	No	Yes	Yes	Yes	No	Yes	No	No	Yes	Yes	No	No	Yes	No	No	No	No	No	No		Yes, I am aware of it, but I am not sure if I have full vaccination.	No	No, because a specific programme is not safe to a pregnant woman or the fetus.	It won't necessary prevent you from contracting the seasonal flu, but the disease will be less serious.	I haven only been vaccinated once.	Yes, because medical staff has a greater chance to get infected and then spread the spread the virus.	Yes, because medical students rotate througt different departments in a hospital and can spread the virus.	No
2016-03-31 00:38:52	Male	1993	Italy	Medicine	4	It is useful and safe and I think that everybody should get vaccinated.	Yes, I think it is effective.	Scientfic facts	Yes	No	Yes	Yes	Yes	No	Yes	Yes	No	No	Yes	Yes	Yes	No	No	No	No	No	No	No		Yes, I am aware of it, but I am not sure if I have full vaccination.	Yes	Yes, because that way the fetus will be protected against inborn anomalies and fewer miscarriages will occur.	It won't necessary prevent you from contracting the seasonal flu, but the disease will be less serious.	I have never been vaccinated against seasonal flu.	Yes, because medical staff has a greater chance to get infected and then spread the spread the virus.	Yes, because medical students rotate througt different departments in a hospital and can spread the virus.	No
2016-03-31 00:41:18	Male	1995	Italy	Medicine	2	It is useful and safe and I think that everybody should get vaccinated.	Yes, I think it is effective.	Scientfic facts	Yes	I do not know	Yes	Yes	I do not know	I do not know	Yes	I do not know	I do not know	I do not know	No	No	No	Yes	No	No	No	No	No	No		Yes, I am aware it of and doing it properly.	Yes	Yes, because that way the fetus will be protected against inborn anomalies and fewer miscarriages will occur.	It won't necessary prevent you from contracting the seasonal flu, but the disease will be less serious.	I have never been vaccinated against seasonal flu.	Yes, because medical staff has a greater chance to get infected and then spread the spread the virus.	Yes, because medical students rotate througt different departments in a hospital and can spread the virus.	I do not know
2016-03-31 00:42:46	Female	1991	Germany	Medicine	5	It is useful and safe and I think that everybody should get vaccinated.	Yes, I think it is effective.	Scientfic facts	Yes	No	Yes	Yes	Yes	Yes	Yes	No	No	Yes	Yes	Yes	Yes	Yes	Yes	No	Yes	Yes	Yes	Yes	Hepatitis A, Hepatits B, Papilloma Virus, but those are not in the vaccination program in my country, though they are recommended.	Yes, I am aware of it, but I am not sure if I have full vaccination.	Yes	Yes, because that way the fetus will be protected against inborn anomalies and fewer miscarriages will occur.	It won't necessary prevent you from contracting the seasonal flu, but the disease will be less serious.	I have never been vaccinated against seasonal flu.	Yes, because medical staff has a greater chance to get infected and then spread the spread the virus.	Yes, because medical students rotate througt different departments in a hospital and can spread the virus.	I do not know
2016-03-31 00:43:22	Female	1990	The Italy	Medicine	6	It is useful and safe and I think that everybody should get vaccinated.	Yes, I think it is effective.	Scientfic facts	Yes	No	Yes	Yes	Yes	Yes	Yes	No	Yes	Yes	No	No	No	Yes	No	No	No	No	No	Yes		Yes, I am aware it of and doing it properly.	Yes	Yes, because that way the fetus will be protected against inborn anomalies and fewer miscarriages will occur.	It won't necessary prevent you from contracting the seasonal flu, but the disease will be less serious.	I have never been vaccinated against seasonal flu.	Yes, because medical staff has a greater chance to get infected and then spread the spread the virus.	Yes, because medical students rotate througt different departments in a hospital and can spread the virus.	No
2016-03-31 00:44:47	Male	1996	Italy	Medicine	1	It is useful and safe and I think that everybody should get vaccinated.	Yes, I think it is effective.	Scientfic facts	Yes	I do not know	Yes	Yes	Yes	I do not know	Yes	Yes	Yes	I do not know	Yes	I do not know	I do not know	Yes	I do not know	I do not know	Yes	Yes	Yes	Yes		Yes, I am aware of it, but I am not sure if I have full vaccination.	Yes	Yes, because that way the fetus will be protected against inborn anomalies and fewer miscarriages will occur.	It won't necessary prevent you from contracting the seasonal flu, but the disease will be less serious.	Not regularly.	Yes, because medical staff has a greater chance to get infected and then spread the spread the virus.	Yes, because medical students rotate througt different departments in a hospital and can spread the virus.	No
2016-03-31 00:46:18	Female	1992	Italy	Medicine	4	It is useful and safe and I think that everybody should get vaccinated.	Yes, I think it is effective.	Scientfic facts	Yes	No	Yes	Yes	Yes	Yes	Yes	No	Yes	Yes	No	No	No	No	No	No	No	No	No	No		Yes, I am aware of it, but I am not sure if I have full vaccination.	Yes	Yes, because that way the fetus will be protected against inborn anomalies and fewer miscarriages will occur.	It won't necessary prevent you from contracting the seasonal flu, but the disease will be less serious.	I have never been vaccinated against seasonal flu.	Yes, because medical staff has a greater chance to get infected and then spread the spread the virus.	Yes, because medical students rotate througt different departments in a hospital and can spread the virus.	No
2016-03-31 00:47:31	Male	1991	In Italy	Medicine	6	It is useful and safe and I think that everybody should get vaccinated.	Yes, I think it is effective.	Scientfic facts	Yes	Yes	Yes	Yes	Yes	Yes	Yes	No	Yes	No	Yes	Yes	Yes	Yes	Yes	No	Yes	No	No	No		Yes, I am aware it of and doing it properly.	Yes	Yes, because that way the fetus will be protected against inborn anomalies and fewer miscarriages will occur.	It is an almost 100% protection against seasonal flu.	Every season.	Yes, because medical staff has a greater chance to get infected and then spread the spread the virus.	Yes, because medical students rotate througt different departments in a hospital and can spread the virus.	No
2016-03-31 00:49:07	Female	1994	Italy	Medicine	1	It is useful and safe and I think that everybody should get vaccinated.	Yes, I think it is effective.	Scientfic facts	Yes	No	Yes	Yes	Yes	No	Yes	No	Yes	Yes	I do not know	I do not know	I do not know	Yes	No	Yes	No	No	I do not know	Yes		Yes, I am aware it of and doing it properly.	Yes	Yes, because that way the fetus will be protected against inborn anomalies and fewer miscarriages will occur.	It won't necessary prevent you from contracting the seasonal flu, but the disease will be less serious.	I have never been vaccinated against seasonal flu.	Yes, because medical staff has a greater chance to get infected and then spread the spread the virus.	Yes, because medical students rotate througt different departments in a hospital and can spread the virus.	I do not know
2016-03-31 00:49:12	Female	1994	Italy	Medicine	1	It is useful and safe and I think that everybody should get vaccinated.	Yes, I think it is effective.	Scientfic facts	Yes	No	Yes	Yes	Yes	I do not know	Yes	I do not know	I do not know	I do not know	Yes	Yes	Yes	Yes	I do not know	Yes	Yes	Yes	Yes	Yes		Yes, I am aware it of and doing it properly.	Yes	Yes, because that way the fetus will be protected against inborn anomalies and fewer miscarriages will occur.	It is not useful because the seasonal flu virus mutates constantly and there is a different type every year.	I have never been vaccinated against seasonal flu.	Yes, because medical staff has a greater chance to get infected and then spread the spread the virus.	No, because everyone should have the right to choose.	I do not know
2016-03-31 00:51:07	Male	1994	Italy	Medicine	2	It is useful and safe and I think that everybody should get vaccinated.	Yes, I think it is effective.	Scientfic facts	Yes	No	Yes	Yes	Yes	No	Yes	Yes	Yes	Yes	Yes	Yes	Yes	Yes	No	No	No	No	Yes	No		Yes, I am aware it of and doing it properly.	Never thought about that	No, because the vaccine is not effective for the pregnant woman or the fetus.	It is not useful because the seasonal flu virus mutates constantly and there is a different type every year.	I have never been vaccinated against seasonal flu.	Yes, because medical staff has a greater chance to get infected and then spread the spread the virus.	Yes, because medical students rotate througt different departments in a hospital and can spread the virus.	No
2016-03-31 00:51:37	Female	1992	Italy	Medicine	5	It is useful and safe and I think that everybody should get vaccinated.	Yes, I think it is effective.	Scientfic facts	Yes	Yes	Yes	Yes	Yes	I do not know	Yes	No	Yes	I do not know	Yes	Yes	Yes	I do not know	No	Yes	No	No	No	No		Yes, I am aware it of and doing it properly.	Yes	Yes, because that way the fetus will be protected against inborn anomalies and fewer miscarriages will occur.	It won't necessary prevent you from contracting the seasonal flu, but the disease will be less serious.	Every season.	Yes, because medical staff has a greater chance to get infected and then spread the spread the virus.	Yes, because medical students rotate througt different departments in a hospital and can spread the virus.	No
2016-03-31 00:51:45	Female	1995	The Italy	Medicine	2	It is useful and safe and I think that everybody should get vaccinated.	Yes, I think it is effective.	Scientfic facts	Yes	No	Yes	Yes	Yes	Yes	Yes	No	Yes	Yes	I do not know	I do not know	I do not know	Yes	No	No	Yes	Yes	I do not know	I do not know		Yes, I am aware of it, but I am not sure if I have full vaccination.	Yes	Yes, because that way the fetus will be protected against inborn anomalies and fewer miscarriages will occur.	It won't necessary prevent you from contracting the seasonal flu, but the disease will be less serious.	I have never been vaccinated against seasonal flu.	Yes, because medical staff has a greater chance to get infected and then spread the spread the virus.	Yes, because medical students rotate througt different departments in a hospital and can spread the virus.	No
2016-03-31 00:52:37	Female	1995	Italy	Medicine	2	It is useful and safe and I think that everybody should get vaccinated.	Yes, I think it is effective.	Scientfic facts	Yes	No	Yes	Yes	Yes	Yes	Yes	Yes	Yes	No	Yes	Yes	Yes	No	No	No	Yes	No	No	Yes		Yes, I am aware it of and doing it properly.	Yes	Yes, because that way the fetus will be protected against inborn anomalies and fewer miscarriages will occur.	It won't necessary prevent you from contracting the seasonal flu, but the disease will be less serious.	I have never been vaccinated against seasonal flu.	Yes, because medical staff has a greater chance to get infected and then spread the spread the virus.	Yes, because medical students rotate througt different departments in a hospital and can spread the virus.	No
2016-03-31 00:52:51	Male	1996	Italy	Medicine	1	It is useful and safe and I think that everybody should get vaccinated.	Yes, I think it is effective.	Scientfic facts	Yes	No	Yes	Yes	Yes	Yes	Yes	No	No	Yes	I do not know	I do not know	I do not know	Yes	Yes	No	No	No	No	No		Yes, I am aware it of and doing it properly.	Yes	Yes, because that way the fetus will be protected against inborn anomalies and fewer miscarriages will occur.	It is not useful because the seasonal flu virus mutates constantly and there is a different type every year.	I have never been vaccinated against seasonal flu.	Yes, because medical staff has a greater chance to get infected and then spread the spread the virus.	Yes, because medical students rotate througt different departments in a hospital and can spread the virus.	I do not know
2016-03-31 00:55:48	Female	1993	Hungary	Medicine	4	It is useful and safe and I think that everybody should get vaccinated.	Yes, I think it is effective.	Scientfic facts	Yes	No	Yes	Yes	No	Yes	Yes	No	Yes	No	Yes	Yes	Yes	No	No	No	No	No	No	No		Yes, I am aware it of and doing it properly.	Yes	Yes, because that way the fetus will be protected against inborn anomalies and fewer miscarriages will occur.	It won't necessary prevent you from contracting the seasonal flu, but the disease will be less serious.	I have never been vaccinated against seasonal flu.	No, because everyone should have the right to choose.	No, because everyone should have the right to choose.	No
2016-03-31 00:56:02	Female	1994	Italy	Medicine	3	It is useful and safe and I think that everybody should get vaccinated.	Yes, I think it is effective.	Scientfic facts	Yes	No	Yes	Yes	Yes	No	No	No	Yes	No	No	No	No	No	No	No	No	No	No	No		Yes, I am aware of it, but I am not sure if I have full vaccination.	Never thought about that	Yes, because that way the fetus will be protected against inborn anomalies and fewer miscarriages will occur.	It won't necessary prevent you from contracting the seasonal flu, but the disease will be less serious.	I have never been vaccinated against seasonal flu.	Yes, because medical staff has a greater chance to get infected and then spread the spread the virus.	Yes, because medical students rotate througt different departments in a hospital and can spread the virus.	No
2016-03-31 00:56:08	Female	1993	Italy	Medicine	3	It is useful and safe and I think that everybody should get vaccinated.	Yes, I think it is effective.	Scientfic facts	Yes	No	Yes	I do not know	I do not know	I do not know	Yes	Yes	Yes	Yes	I do not know	I do not know	I do not know	Yes	I do not know	No	No	No	I do not know	No		Yes, I am aware of it, but I am not sure if I have full vaccination.	Yes	Yes, because that way the fetus will be protected against inborn anomalies and fewer miscarriages will occur.	It won't necessary prevent you from contracting the seasonal flu, but the disease will be less serious.	I have never been vaccinated against seasonal flu.	Yes, because medical staff has a greater chance to get infected and then spread the spread the virus.	Yes, because medical students rotate througt different departments in a hospital and can spread the virus.	I do not know
2016-03-31 00:56:14	Female	1996	The Italians	Medicine	1	It is useful and safe and I think that everybody should get vaccinated.	Yes, I think it is effective.	My relatives	Yes	No	Yes	I do not know	Yes	I do not know	Yes	Yes	I do not know	Yes	I do not know	I do not know	I do not know	Yes	I do not know	Yes	I do not know	No	I do not know	No		Yes, I am aware it of and doing it properly.	Yes	Yes, because that way the fetus will be protected against inborn anomalies and fewer miscarriages will occur.	It won't necessary prevent you from contracting the seasonal flu, but the disease will be less serious.	I have never been vaccinated against seasonal flu.	Yes, because medical staff has a greater chance to get infected and then spread the spread the virus.	Yes, because medical students rotate througt different departments in a hospital and can spread the virus.	I do not know
2016-03-31 00:57:43	Female	1996	italy	Medicine	1	It is useful and safe and I think that everybody should get vaccinated.	Yes, I think it is effective.	Scientfic facts	Yes	No	Yes	I do not know	Yes	I do not know	I do not know	I do not know	I do not know	I do not know	I do not know	I do not know	I do not know	Yes	Yes	Yes	I do not know	I do not know	I do not know	Yes		Yes, I am aware it of and doing it properly.	Yes	Yes, because that way the fetus will be protected against inborn anomalies and fewer miscarriages will occur.	It won't necessary prevent you from contracting the seasonal flu, but the disease will be less serious.	Not regularly.	Yes, because medical staff has a greater chance to get infected and then spread the spread the virus.	No, because those vaccines are not effective.	I do not know
2016-03-31 00:59:10	Female	1993	Italy	Medicine	2	It is useful and safe and I think that everybody should get vaccinated.	Yes, I think it is effective.	Scientfic facts	Yes	Yes	Yes	Yes	Yes	I do not know	Yes	Yes	Yes	I do not know	I do not know	Yes	Yes	I do not know	I do not know	No	No	No	I do not know	No		Yes, I am aware it of and doing it properly.	Yes	Yes, because that way the fetus will be protected against inborn anomalies and fewer miscarriages will occur.	It won't necessary prevent you from contracting the seasonal flu, but the disease will be less serious.	Not regularly.	Yes, because medical staff has a greater chance to get infected and then spread the spread the virus.	Yes, because medical students rotate througt different departments in a hospital and can spread the virus.	No
2016-03-31 01:00:43	Female	1995	Italy	Medicine	2	It is useful and safe and I think that everybody should get vaccinated.	Yes, I think it is effective.	Scientfic facts	Yes	Yes	Yes	Yes	Yes	Yes	Yes	Yes	Yes	Yes	Yes	Yes	Yes	Yes	No	No	No	No	No	I do not know		Yes, I am aware of it, but I am not sure if I have full vaccination.	Yes	Yes, because that way the fetus will be protected against inborn anomalies and fewer miscarriages will occur.	It won't necessary prevent you from contracting the seasonal flu, but the disease will be less serious.	Not regularly.	Yes, because medical staff has a greater chance to get infected and then spread the spread the virus.	Yes, because medical students rotate througt different departments in a hospital and can spread the virus.	No
2016-03-31 01:07:05	Male	1996	Italy	Medicine	1	It is useful and safe and I think that everybody should get vaccinated.	Yes, I think it is effective.	Scientfic facts	Yes	No	Yes	I do not know	I do not know	I do not know	Yes	I do not know	Yes	I do not know	I do not know	I do not know	I do not know	I do not know	I do not know	I do not know	I do not know	I do not know	I do not know	I do not know		Yes, I am aware it of and doing it properly.	Yes	Yes, because that way the fetus will be protected against inborn anomalies and fewer miscarriages will occur.	It won't necessary prevent you from contracting the seasonal flu, but the disease will be less serious.	I have never been vaccinated against seasonal flu.	Yes, because medical staff has a greater chance to get infected and then spread the spread the virus.	Yes, because medical students rotate througt different departments in a hospital and can spread the virus.	I do not know
2016-03-31 01:08:09	Male	1995	Italy	Medicine	2	It is useful and safe and I think that everybody should get vaccinated.	Yes, I think it is effective.	Scientfic facts	Yes	Yes	Yes	Yes	Yes	Yes	Yes	Yes	Yes	Yes	No	No	No	No	No	No	No	No	No	No		Yes, I am aware it of and doing it properly.	Yes	Yes, because that way the fetus will be protected against inborn anomalies and fewer miscarriages will occur.	It won't necessary prevent you from contracting the seasonal flu, but the disease will be less serious.	Every season.	Yes, because medical staff has a greater chance to get infected and then spread the spread the virus.	Yes, because medical students rotate througt different departments in a hospital and can spread the virus.	No
2016-03-31 01:09:18	Female	1991	Italy	Medicine	4	It is useful and safe and I think that everybody should get vaccinated.	Yes, I think it is effective.	Scientfic facts	No	No	Yes	Yes	Yes	No	No	No	Yes	No	No	No	No	Yes	No	No	No	No	No	No	Nothing	Yes, I am aware of it, but I am not sure if I have full vaccination.	Yes	No, because a specific programme is not safe to a pregnant woman or the fetus.	It won't necessary prevent you from contracting the seasonal flu, but the disease will be less serious.	I haven only been vaccinated once.	Yes, because medical staff has a greater chance to get infected and then spread the spread the virus.	Yes, because medical students rotate througt different departments in a hospital and can spread the virus.	No
2016-03-31 01:10:22	Female	1994	Italy	Medicine	3	It is useful and safe and I think that everybody should get vaccinated.	Yes, I think it is effective.	Scientfic facts	Yes	No	Yes	Yes	Yes	Yes	Yes	I do not know	Yes	I do not know	No	Yes	Yes	Yes	No	No	I do not know	I do not know	No	I do not know		Yes, I am aware of it, but I am not sure if I have full vaccination.	Yes	No, because a specific programme is not safe to a pregnant woman or the fetus.	It is not useful because the seasonal flu virus mutates constantly and there is a different type every year.	I have never been vaccinated against seasonal flu.	Yes, because medical staff has a greater chance to get infected and then spread the spread the virus.	Yes, because medical students rotate througt different departments in a hospital and can spread the virus.	I do not know
2016-03-31 01:12:40	Female	1994	The Italy	Medicine	3	It is useful and safe and I think that everybody should get vaccinated.	Yes, I think it is effective.	Scientfic facts	Yes	No	Yes	Yes	No	No	Yes	Yes	Yes	I do not know	I do not know	I do not know	I do not know	I do not know	I do not know	Yes	No	No	I do not know	No		Yes, I am aware it of and doing it properly.	Yes	Yes, because that way the fetus will be protected against inborn anomalies and fewer miscarriages will occur.	It won't necessary prevent you from contracting the seasonal flu, but the disease will be less serious.	I have never been vaccinated against seasonal flu.	Yes, because medical staff has a greater chance to get infected and then spread the spread the virus.	Yes, because medical students rotate througt different departments in a hospital and can spread the virus.	I do not know
2016-03-31 01:14:46	Female	1991	Italy	Medicine	6	It is useful and safe and I think that everybody should get vaccinated.	Yes, I think it is effective.	Scientfic facts	Yes	No	Yes	Yes	Yes	I do not know	I do not know	No	Yes	I do not know	Yes	Yes	Yes	Yes	I do not know	Yes	I do not know	I do not know	No	No		Yes, I am aware of it, but I am not sure if I have full vaccination.	Yes	No, because a specific programme is not safe to a pregnant woman or the fetus.	It won't necessary prevent you from contracting the seasonal flu, but the disease will be less serious.	I have never been vaccinated against seasonal flu.	Yes, because medical staff has a greater chance to get infected and then spread the spread the virus.	Yes, because medical students rotate througt different departments in a hospital and can spread the virus.	No
2016-03-31 01:15:42	Male	1995	Italy	Medicine	2	It is useful and safe and I think that everybody should get vaccinated.	Yes, I think it is effective.	Scientfic facts	Yes	No	Yes	Yes	Yes	I do not know	I do not know	I do not know	I do not know	I do not know	I do not know	I do not know	I do not know	I do not know	I do not know	I do not know	I do not know	Yes	I do not know	Yes		Yes, I am aware of it, but I am not sure if I have full vaccination.	Never thought about that	Yes, because that way the fetus will be protected against inborn anomalies and fewer miscarriages will occur.	It won't necessary prevent you from contracting the seasonal flu, but the disease will be less serious.	I have never been vaccinated against seasonal flu.	Yes, because medical staff has a greater chance to get infected and then spread the spread the virus.	No, because everyone should have the right to choose.	I do not know
2016-03-31 01:15:45	Female	1993	Italy	Medicine	3	It is useful and safe and I think that everybody should get vaccinated.	Yes, I think it is effective.	Scientfic facts	Yes	No	Yes	Yes	Yes	Yes	Yes	Yes	I do not know	I do not know	Yes	Yes	Yes	I do not know	Yes	Yes	No	No	I do not know	No		Yes, I am aware it of and doing it properly.	Yes	Yes, because that way the fetus will be protected against inborn anomalies and fewer miscarriages will occur.	It won't necessary prevent you from contracting the seasonal flu, but the disease will be less serious.	I have never been vaccinated against seasonal flu.	Yes, because medical staff has a greater chance to get infected and then spread the spread the virus.	Yes, because medical students rotate througt different departments in a hospital and can spread the virus.	I do not know
2016-03-31 01:18:02	Male	1993	Italy	Veterinary Medicine	4	It is useful and safe and I think that everybody should get vaccinated.	Yes, I think it is effective.	Scientfic facts	Yes	I do not know	Yes	I do not know	I do not know	I do not know	I do not know	I do not know	I do not know	I do not know	I do not know	I do not know	I do not know	I do not know	I do not know	I do not know	I do not know	I do not know	I do not know	I do not know		Yes, I am aware it of and doing it properly.	Yes	Yes, because that way the fetus will be protected against inborn anomalies and fewer miscarriages will occur.	It won't necessary prevent you from contracting the seasonal flu, but the disease will be less serious.	Not regularly.	Yes, because medical staff has a greater chance to get infected and then spread the spread the virus.	Yes, because medical students rotate througt different departments in a hospital and can spread the virus.	I do not know
2016-03-31 01:24:09	Male	1995	Italy	Medicine	2	It is useful and safe and I think that everybody should get vaccinated.	Yes, I think it is effective.	Senior physicians, professors	Yes	No	Yes	Yes	Yes	Yes	Yes	No	Yes	Yes	Yes	Yes	Yes	Yes	No	No	No	No	No	No		Yes, I am aware it of and doing it properly.	Yes	Yes, because that way the fetus will be protected against inborn anomalies and fewer miscarriages will occur.	It won't necessary prevent you from contracting the seasonal flu, but the disease will be less serious.	I have never been vaccinated against seasonal flu.	Yes, because medical staff has a greater chance to get infected and then spread the spread the virus.	Yes, because medical students rotate througt different departments in a hospital and can spread the virus.	No
2016-03-31 01:24:51	Female	1987	Italy	Medicine	6	It is useful and safe and I think that everybody should get vaccinated.	Yes, I think it is effective.	Scientfic facts	Yes	No	Yes	Yes	Yes	Yes	No	No	Yes	No	No	No	No	No	No	No	No	No	No	Yes		Yes, I am aware of it, but I am not sure if I have full vaccination.	Yes	Yes, because that way the fetus will be protected against inborn anomalies and fewer miscarriages will occur.	It won't necessary prevent you from contracting the seasonal flu, but the disease will be less serious.	I have never been vaccinated against seasonal flu.	Yes, because medical staff has a greater chance to get infected and then spread the spread the virus.	Yes, because medical students rotate througt different departments in a hospital and can spread the virus.	No
2016-03-31 01:25:11	Male	1995	Italy	Medicine	2	It is useful and safe and I think that everybody should get vaccinated.	Yes, I think it is effective.	Scientfic facts	Yes	No	Yes	Yes	Yes	Yes	Yes	Yes	Yes	Yes	Yes	Yes	Yes	Yes	No	Yes	No	No	No	Yes		Yes, I am aware of it, but I am not sure if I have full vaccination.	Yes	Yes, because that way the fetus will be protected against inborn anomalies and fewer miscarriages will occur.	It won't necessary prevent you from contracting the seasonal flu, but the disease will be less serious.	Not regularly.	Yes, because medical staff has a greater chance to get infected and then spread the spread the virus.	Yes, because medical students rotate througt different departments in a hospital and can spread the virus.	No
2016-03-31 01:26:01	Male	1994	Italy	Medicine	3	It is useful and safe and I think that everybody should get vaccinated.	Yes, I think it is effective.	Scientfic facts	Yes	No	Yes	Yes	Yes	No	Yes	No	Yes	No	No	No	No	No	No	No	No	No	No	No		Yes, I am aware of it, but I am not sure if I have full vaccination.	Yes	Yes, because that way the fetus will be protected against inborn anomalies and fewer miscarriages will occur.	It won't necessary prevent you from contracting the seasonal flu, but the disease will be less serious.	I have never been vaccinated against seasonal flu.	Yes, because medical staff has a greater chance to get infected and then spread the spread the virus.	No, because everyone should have the right to choose.	No
2016-03-31 01:27:37	Female	1993	Hungary	Medicine	4	It is useful and safe and I think that everybody should get vaccinated.	Yes, I think it is effective.	Scientfic facts	Yes	No	Yes	Yes	Yes	I do not know	Yes	I do not know	Yes	I do not know	Yes	Yes	Yes	I do not know	I do not know	No	I do not know	I do not know	I do not know	Yes	Don't remember. Mum has the records.	Yes, I am aware of it, but I am not sure if I have full vaccination.	Never thought about that	Yes, because that way the fetus will be protected against inborn anomalies and fewer miscarriages will occur.	It is not useful because the seasonal flu virus mutates constantly and there is a different type every year.	I have never been vaccinated against seasonal flu.	Yes, because medical staff has a greater chance to get infected and then spread the spread the virus.	Yes, because medical students rotate througt different departments in a hospital and can spread the virus.	I do not know
2016-03-31 01:29:46	Female	1993	Italy	Medicine	4	It is useful and safe and I think that everybody should get vaccinated.	Yes, I think it is effective.	Scientfic facts	Yes	Yes	Yes	Yes	Yes	Yes	Yes	Yes	Yes	Yes	Yes	Yes	Yes	Yes	Yes	No	Yes	Yes	Yes	Yes	Yellow fever	Yes, I am aware it of and doing it properly.	Yes	Yes, because that way the fetus will be protected against inborn anomalies and fewer miscarriages will occur.	It won't necessary prevent you from contracting the seasonal flu, but the disease will be less serious.	Every season.	Yes, because medical staff has a greater chance to get infected and then spread the spread the virus.	Yes, because medical students rotate througt different departments in a hospital and can spread the virus.	Yes
2016-03-31 01:31:30	Female	1993	Italy	Medicine	4	It is useful and safe and I think that everybody should get vaccinated.	Yes, I think it is effective.	Scientfic facts	Yes	No	Yes	Yes	Yes	Yes	Yes	No	Yes	No	Yes	No	Yes	Yes	Yes	No	Yes	No	No	No		Yes, I am aware it of and doing it properly.	Yes	Yes, because that way the fetus will be protected against inborn anomalies and fewer miscarriages will occur.	It won't necessary prevent you from contracting the seasonal flu, but the disease will be less serious.	I have never been vaccinated against seasonal flu.	Yes, because medical staff has a greater chance to get infected and then spread the spread the virus.	Yes, because medical students rotate througt different departments in a hospital and can spread the virus.	No
2016-03-31 01:31:49	Female	1992	Italy	Medicine	1	It is useful and safe and I think that everybody should get vaccinated.	Yes, I think it is effective.	Scientfic facts	Yes	No	Yes	Yes	Yes	Yes	Yes	No	Yes	No	No	No	No	Yes	No	No	No	No	No	No		Yes, I am aware it of and doing it properly.	Yes	Yes, because that way the fetus will be protected against inborn anomalies and fewer miscarriages will occur.	It won't necessary prevent you from contracting the seasonal flu, but the disease will be less serious.	Not regularly.	Yes, because medical staff has a greater chance to get infected and then spread the spread the virus.	Yes, because medical students rotate througt different departments in a hospital and can spread the virus.	No
2016-03-31 01:34:57	Female	1995	Itay	Medicine	1	It is useful and safe and I think that everybody should get vaccinated.	Yes, I think it is effective.	Scientfic facts	Yes	No	Yes	Yes	Yes	No	Yes	Yes	Yes	Yes	Yes	No	Yes	Yes	No	Yes	Yes	Yes	No	Yes		Yes, I am aware it of and doing it properly.	Yes	Yes, because that way the fetus will be protected against inborn anomalies and fewer miscarriages will occur.	It won't necessary prevent you from contracting the seasonal flu, but the disease will be less serious.	I have never been vaccinated against seasonal flu.	Yes, because medical staff has a greater chance to get infected and then spread the spread the virus.	Yes, because medical students rotate througt different departments in a hospital and can spread the virus.	No
2016-03-31 01:45:35	Female	1996	Italy	Medicine	1	It is useful and safe and I think that everybody should get vaccinated.	Yes, I think it is effective.	Scientfic facts	Yes	No	Yes	Yes	Yes	No	Yes	Yes	Yes	Yes	Yes	Yes	Yes	Yes	No	Yes	Yes	No	Yes	No		Yes, I am aware it of and doing it properly.	Yes	Yes, because that way the fetus will be protected against inborn anomalies and fewer miscarriages will occur.	It is not useful because the seasonal flu virus mutates constantly and there is a different type every year.	I have never been vaccinated against seasonal flu.	Yes, because medical staff has a greater chance to get infected and then spread the spread the virus.	Yes, because medical students rotate througt different departments in a hospital and can spread the virus.	Yes
2016-03-31 01:57:02	Male	1993	Italy	Medicine	4	It is useful and safe and I think that everybody should get vaccinated.	Yes, I think it is effective.	Scientfic facts	Yes	No	I do not know	I do not know	Yes	I do not know	I do not know	No	Yes	No	Yes	No	No	Yes	No	No	No	No	No	No	Yello Fever, Epatitis A, Typhoid, other Meningococcus	Yes, I am aware it of and doing it properly.	Yes	Yes, because that way the fetus will be protected against inborn anomalies and fewer miscarriages will occur.	It is not useful because the seasonal flu virus mutates constantly and there is a different type every year.	I have never been vaccinated against seasonal flu.	Yes, because medical staff has a greater chance to get infected and then spread the spread the virus.	Yes, because medical students rotate througt different departments in a hospital and can spread the virus.	I do not know
2016-03-31 01:58:45	Female	1992	Greece	Medicine	6	It is useful and safe and I think that everybody should get vaccinated.	Yes, I think it is effective.	Scientfic facts	Yes	Yes	Yes	Yes	Yes	Yes	Yes	No	Yes	Yes	Yes	Yes	Yes	Yes	No	Yes	No	No	No	Yes		Yes, I am aware it of and doing it properly.	Yes	Yes, because that way the fetus will be protected against inborn anomalies and fewer miscarriages will occur.	It won't necessary prevent you from contracting the seasonal flu, but the disease will be less serious.	I haven only been vaccinated once.	Yes, because medical staff has a greater chance to get infected and then spread the spread the virus.	Yes, because medical students rotate througt different departments in a hospital and can spread the virus.	No
2016-03-31 02:03:50	Female	1992	Italy	Medicine	4	It is useful and safe and I think that everybody should get vaccinated.	Yes, I think it is effective.	Scientfic facts	Yes	No	Yes	Yes	Yes	Yes	Yes	Yes	Yes	Yes	Yes	Yes	Yes	Yes	No	No	No	No	No	Yes		Yes, I am aware of it, but I am not sure if I have full vaccination.	Yes	Yes, because that way the fetus will be protected against inborn anomalies and fewer miscarriages will occur.	It won't necessary prevent you from contracting the seasonal flu, but the disease will be less serious.	I have never been vaccinated against seasonal flu.	Yes, because medical staff has a greater chance to get infected and then spread the spread the virus.	Yes, because medical students rotate througt different departments in a hospital and can spread the virus.	No
2016-03-31 02:03:50	Male	1996	Italy	Medicine	1	It is useful and safe and I think that everybody should get vaccinated.	Yes, I think it is effective.	Scientfic facts	Yes	No	Yes	I do not know	Yes	Yes	Yes	Yes	Yes	Yes	I do not know	I do not know	Yes	Yes	I do not know	No	I do not know	No	I do not know	I do not know		Yes, I am aware it of and doing it properly.	Never thought about that	Yes, because that way the fetus will be protected against inborn anomalies and fewer miscarriages will occur.	It is not useful because the seasonal flu virus mutates constantly and there is a different type every year.	I have never been vaccinated against seasonal flu.	Yes, because medical staff has a greater chance to get infected and then spread the spread the virus.	Yes, because medical students rotate througt different departments in a hospital and can spread the virus.	I do not know
2016-03-31 02:04:05	Male	1994	Italy	Medicine	3	It is useful and safe and I think that everybody should get vaccinated.	Yes, I think it is effective.	Scientfic facts	Yes	No	Yes	Yes	Yes	No	Yes	No	Yes	No	Yes	Yes	Yes	No	No	No	No	No	No	No		Yes, I am aware it of and doing it properly.	Yes	Yes, because that way the fetus will be protected against inborn anomalies and fewer miscarriages will occur.	It won't necessary prevent you from contracting the seasonal flu, but the disease will be less serious.	I have never been vaccinated against seasonal flu.	No, because everyone should have the right to choose.	No, because everyone should have the right to choose.	No
2016-03-31 02:04:34	Female	1995	italy	Medicine	2	It is useful and safe and I think that everybody should get vaccinated.	Yes, I think it is effective.	Scientfic facts	Yes	No	Yes	Yes	Yes	Yes	Yes	I do not know	No	I do not know	Yes	Yes	Yes	No	No	No	No	No	No	No		Yes, I am aware it of and doing it properly.	Yes	Yes, because that way the fetus will be protected against inborn anomalies and fewer miscarriages will occur.	It won't necessary prevent you from contracting the seasonal flu, but the disease will be less serious.	I have never been vaccinated against seasonal flu.	Yes, because medical staff has a greater chance to get infected and then spread the spread the virus.	Yes, because medical students rotate througt different departments in a hospital and can spread the virus.	I do not know
2016-03-31 02:07:31	Male	1993	Italy	Medicine	4	It is useful and safe and I think that everybody should get vaccinated.	Yes, I think it is effective.	Scientfic facts	Yes	No	Yes	Yes	Yes	Yes	Yes	Yes	No	No	Yes	No	No	No	Yes	No	No	No	Yes	No		Yes, I am aware it of and doing it properly.	Yes	Yes, because that way the fetus will be protected against inborn anomalies and fewer miscarriages will occur.	It won't necessary prevent you from contracting the seasonal flu, but the disease will be less serious.	Not regularly.	Yes, because medical staff has a greater chance to get infected and then spread the spread the virus.	Yes, because medical students rotate througt different departments in a hospital and can spread the virus.	No
2016-03-31 02:16:22	Male	1993	Italy	Medicine	4	It is useful and safe and I think that everybody should get vaccinated.	Yes, I think it is effective.	Scientfic facts	Yes	No	Yes	Yes	Yes	Yes	Yes	Yes	Yes	Yes	Yes	Yes	Yes	I do not know	No	No	No	No	No	No		Yes, I am aware it of and doing it properly.	Yes	Yes, because that way the fetus will be protected against inborn anomalies and fewer miscarriages will occur.	It won't necessary prevent you from contracting the seasonal flu, but the disease will be less serious.	I have never been vaccinated against seasonal flu.	Yes, because medical staff has a greater chance to get infected and then spread the spread the virus.	Yes, because medical students rotate througt different departments in a hospital and can spread the virus.	I do not know
2016-03-31 02:16:44	Female	1994	Italy	Medicine	3	It is useful and safe and I think that everybody should get vaccinated.	Yes, I think it is effective.	Scientfic facts	Yes	No	Yes	Yes	Yes	No	No	No	Yes	No	Yes	Yes	Yes	No	Yes	No	No	No	No	No		Yes, I am aware of it, but I am not sure if I have full vaccination.	Yes	Yes, because that way the fetus will be protected against inborn anomalies and fewer miscarriages will occur.	It won't necessary prevent you from contracting the seasonal flu, but the disease will be less serious.	I have never been vaccinated against seasonal flu.	Yes, because medical staff has a greater chance to get infected and then spread the spread the virus.	Yes, because medical students rotate througt different departments in a hospital and can spread the virus.	No
2016-03-31 02:16:53	Male	1996	Italy	Medicine	1	It is useful and safe and I think that everybody should get vaccinated.	Yes, I think it is effective.	My relatives	Yes	I do not know	Yes	I do not know	Yes	I do not know	Yes	Yes	Yes	I do not know	I do not know	I do not know	I do not know	I do not know	No	No	No	No	No	No		Yes, I am aware it of and doing it properly.	Yes	Yes, because that way the fetus will be protected against inborn anomalies and fewer miscarriages will occur.	It is not useful because the seasonal flu virus mutates constantly and there is a different type every year.	I haven only been vaccinated once.	No, because everyone should have the right to choose.	No, because everyone should have the right to choose.	Yes
2016-03-31 02:24:21	Female	1994	Italy	Medicine	2	It is useful and safe and I think that everybody should get vaccinated.	Yes, I think it is effective.	Social Media	Yes	No	Yes	Yes	Yes	No	Yes	Yes	Yes	I do not know	I do not know	I do not know	I do not know	I do not know	I do not know	No	I do not know	I do not know	I do not know	I do not know		Yes, I am aware of it, but I am not sure if I have full vaccination.	Yes	Yes, because that way the fetus will be protected against inborn anomalies and fewer miscarriages will occur.	It is not useful because the seasonal flu virus mutates constantly and there is a different type every year.	I haven only been vaccinated once.	Yes, because medical staff has a greater chance to get infected and then spread the spread the virus.	Yes, because medical students rotate througt different departments in a hospital and can spread the virus.	I do not know
2016-03-31 02:27:26	Male	1991	Germany	Medical Microbiology	5	It is useful and safe and I think that everybody should get vaccinated.	Yes, I think it is effective.	Scientfic facts	Yes	Yes	Yes	Yes	I do not know	I do not know	I do not know	I do not know	Yes	I do not know	Yes	Yes	Yes	I do not know	Yes	I do not know	I do not know	I do not know	I do not know	No	FSME	Yes, I am aware it of and doing it properly.	Yes	Yes, because that way the fetus will be protected against inborn anomalies and fewer miscarriages will occur.	It is an almost 100% protection against seasonal flu.	Every season.	Yes, because medical staff has a greater chance to get infected and then spread the spread the virus.	Yes, because medical students rotate througt different departments in a hospital and can spread the virus.	No
2016-03-31 02:38:36	Female	1991	Italy	Medicine	4	It is useful and safe and I think that everybody should get vaccinated.	Yes, I think it is effective.	Scientfic facts	Yes	No	Yes	Yes	Yes	Yes	Yes	Yes	Yes	Yes	Yes	Yes	Yes	No	Yes	No	Yes	Yes	Yes	Yes		Yes, I am aware it of and doing it properly.	Yes	Yes, because that way the fetus will be protected against inborn anomalies and fewer miscarriages will occur.	It won't necessary prevent you from contracting the seasonal flu, but the disease will be less serious.	I have never been vaccinated against seasonal flu.	Yes, because medical staff has a greater chance to get infected and then spread the spread the virus.	Yes, because medical students rotate througt different departments in a hospital and can spread the virus.	No
2016-03-31 02:49:36	Male	1992	Italy	Medicine	3	It is useful and safe and I think that everybody should get vaccinated.	Yes, I think it is effective.	Scientfic facts	Yes	Yes	Yes	Yes	Yes	Yes	Yes	Yes	Yes	Yes	Yes	Yes	Yes	Yes	Yes	Yes	Yes	Yes	Yes	Yes		Yes, I am aware it of and doing it properly.	Yes	Yes, because that way the fetus will be protected against inborn anomalies and fewer miscarriages will occur.	It is not useful because the seasonal flu virus mutates constantly and there is a different type every year.	I have never been vaccinated against seasonal flu.	Yes, because medical staff has a greater chance to get infected and then spread the spread the virus.	Yes, because medical students rotate througt different departments in a hospital and can spread the virus.	Yes
2016-03-31 03:29:28	Male	1995	Italy	Medicine	3	It is useful and safe and I think that everybody should get vaccinated.	I dont't think that it makes a difference because I would choose to vaccinate either way.	Scientfic facts	Yes	No	Yes	Yes	Yes	Yes	Yes	No	Yes	Yes	Yes	Yes	Yes	Yes	No	No	Yes	Yes	No	Yes	HAV	Yes, I am aware it of and doing it properly.	Yes	Yes, because that way the fetus will be protected against inborn anomalies and fewer miscarriages will occur.	It won't necessary prevent you from contracting the seasonal flu, but the disease will be less serious.	I have never been vaccinated against seasonal flu.	Yes, because medical staff has a greater chance to get infected and then spread the spread the virus.	Yes, because medical students rotate througt different departments in a hospital and can spread the virus.	I do not know
2016-03-31 04:49:26	Male	1995	Germany	Medicine	3	It is useful and safe and I think that everybody should get vaccinated.	Yes, I think it is effective.	Scientfic facts	I don't know	Yes	Yes	Yes	Yes	Yes	Yes	Yes	Yes	Yes	Yes	Yes	Yes	No	No	No	No	No	No	No		Yes, I am aware it of and doing it properly.	Yes	Yes, because that way the fetus will be protected against inborn anomalies and fewer miscarriages will occur.	It won't necessary prevent you from contracting the seasonal flu, but the disease will be less serious.	I haven only been vaccinated once.	Yes, because medical staff has a greater chance to get infected and then spread the spread the virus.	Yes, because medical students rotate througt different departments in a hospital and can spread the virus.	No
2016-03-31 07:12:10	Female	1993	Germany	Medicine	3	It is useful and safe and I think that everybody should get vaccinated.	Yes, I think it is effective.	Senior physicians, professors	Yes	No	Yes	Yes	I do not know	I do not know	Yes	I do not know	Yes	I do not know	Yes	Yes	Yes	I do not know	No	Yes	I do not know	I do not know	I do not know	No		Yes, I am aware of it, but I am not sure if I have full vaccination.	Yes	Yes, because that way the fetus will be protected against inborn anomalies and fewer miscarriages will occur.	It won't necessary prevent you from contracting the seasonal flu, but the disease will be less serious.	I have never been vaccinated against seasonal flu.	Yes, because medical staff has a greater chance to get infected and then spread the spread the virus.	Yes, because medical students rotate througt different departments in a hospital and can spread the virus.	I do not know
2016-03-31 07:12:42	Female	1995	Italy	Medicine	1	It is useful and safe and I think that everybody should get vaccinated.	Yes, I think it is effective.	Scientfic facts	Yes	No	Yes	Yes	Yes	No	No	No	No	No	No	No	No	Yes	Yes	Yes	No	No	Yes	No		Yes, I am aware of it, but I am not sure if I have full vaccination.	Yes	Yes, because that way the fetus will be protected against inborn anomalies and fewer miscarriages will occur.	It won't necessary prevent you from contracting the seasonal flu, but the disease will be less serious.	I haven only been vaccinated once.	Yes, because medical staff has a greater chance to get infected and then spread the spread the virus.	Yes, because medical students rotate througt different departments in a hospital and can spread the virus.	No
2016-03-31 07:32:57	Female	1993	Italy	Medicine	1	It is useful and safe and I think that everybody should get vaccinated.	Yes, I think it is effective.	Scientfic facts	Yes	No	Yes	Yes	Yes	Yes	Yes	Yes	Yes	Yes	Yes	Yes	Yes	Yes	Yes	No	No	No	No	Yes		Yes, I am aware it of and doing it properly.	Yes	Yes, because that way the fetus will be protected against inborn anomalies and fewer miscarriages will occur.	It is not useful because the seasonal flu virus mutates constantly and there is a different type every year.	I haven only been vaccinated once.	Yes, because medical staff has a greater chance to get infected and then spread the spread the virus.	Yes, because medical students rotate througt different departments in a hospital and can spread the virus.	No
2016-03-31 07:50:23	Female	1996	Italy	Medicine	1	It is useful and safe and I think that everybody should get vaccinated.	Yes, I think it is effective.	Scientfic facts	Yes	No	Yes	Yes	Yes	Yes	Yes	No	No	Yes	No	No	Yes	Yes	Yes	Yes	No	No	No	No		Yes, I am aware of it, but I am not sure if I have full vaccination.	Never thought about that	Yes, because that way the fetus will be protected against inborn anomalies and fewer miscarriages will occur.	It won't necessary prevent you from contracting the seasonal flu, but the disease will be less serious.	I haven only been vaccinated once.	Yes, because medical staff has a greater chance to get infected and then spread the spread the virus.	No, because everyone should have the right to choose.	No
2016-03-31 07:56:03	Female	1996	Italy	Medicine	2	It is useful and safe and I think that everybody should get vaccinated.	Yes, I think it is effective.	Scientfic facts	Yes	No	Yes	Yes	Yes	I do not know	Yes	Yes	Yes	I do not know	Yes	Yes	Yes	I do not know	I do not know	Yes	Yes	I do not know	I do not know	I do not know	//	Yes, I am aware of it, but I am not sure if I have full vaccination.	Yes	Yes, because that way the fetus will be protected against inborn anomalies and fewer miscarriages will occur.	It won't necessary prevent you from contracting the seasonal flu, but the disease will be less serious.	I have never been vaccinated against seasonal flu.	Yes, because medical staff has a greater chance to get infected and then spread the spread the virus.	Yes, because medical students rotate througt different departments in a hospital and can spread the virus.	I do not know
2016-03-31 08:25:57	Female	1995	Italy	Medicine	2	It is useful and safe and I think that everybody should get vaccinated.	Yes, I think it is effective.	Scientfic facts	Yes	Yes	Yes	Yes	Yes	No	No	No	No	No	No	No	Yes	No	Yes	Yes	Yes	Yes	Yes	No		Yes, I am aware of it, but I am not sure if I have full vaccination.	Yes	Yes, because that way the fetus will be protected against inborn anomalies and fewer miscarriages will occur.	It won't necessary prevent you from contracting the seasonal flu, but the disease will be less serious.	Not regularly.	Yes, because medical staff has a greater chance to get infected and then spread the spread the virus.	Yes, because medical students rotate througt different departments in a hospital and can spread the virus.	Yes
2016-03-31 08:30:16	Female	1995	Italy	Medicine	1	It is useful and safe and I think that everybody should get vaccinated.	Yes, I think it is effective.	Scientfic facts	Yes	Yes	Yes	Yes	Yes	No	Yes	Yes	Yes	Yes	Yes	Yes	Yes	Yes	No	Yes	No	No	I do not know	No		Yes, I am aware it of and doing it properly.	Yes	Yes, because that way the fetus will be protected against inborn anomalies and fewer miscarriages will occur.	It is not useful because the seasonal flu virus mutates constantly and there is a different type every year.	Every season.	Yes, because medical staff has a greater chance to get infected and then spread the spread the virus.	Yes, because medical students rotate througt different departments in a hospital and can spread the virus.	I do not know
2016-03-31 08:54:02	Female	1994	Italy	Medicine	3	It is useful and safe and I think that everybody should get vaccinated.	Yes, I think it is effective.	Scientfic facts	Yes	No	Yes	Yes	Yes	No	Yes	No	Yes	No	Yes	Yes	Yes	No	No	No	No	No	No	No		Yes, I am aware it of and doing it properly.	Yes	Yes, because that way the fetus will be protected against inborn anomalies and fewer miscarriages will occur.	It won't necessary prevent you from contracting the seasonal flu, but the disease will be less serious.	I haven only been vaccinated once.	Yes, because medical staff has a greater chance to get infected and then spread the spread the virus.	Yes, because medical students rotate througt different departments in a hospital and can spread the virus.	No
2016-03-31 08:57:01	Male	1991	Germany	Medicine	4	It is useful and safe and I think that everybody should get vaccinated.	Yes, I think it is effective.	Scientfic facts	Yes	No	Yes	Yes	Yes	Yes	Yes	Yes	Yes	Yes	Yes	Yes	Yes	Yes	No	No	No	No	No	Yes	rabies, Tick-borne encephalitis	Yes, I am aware it of and doing it properly.	Yes	Yes, because that way the fetus will be protected against inborn anomalies and fewer miscarriages will occur.	It won't necessary prevent you from contracting the seasonal flu, but the disease will be less serious.	I have never been vaccinated against seasonal flu.	Yes, because medical staff has a greater chance to get infected and then spread the spread the virus.	Yes, because medical students rotate througt different departments in a hospital and can spread the virus.	Yes
2016-03-31 09:05:16	Male	1993	Italy	Medicine	4	It is useful and safe and I think that everybody should get vaccinated.	Yes, I think it is effective.	Scientfic facts	Yes	No	Yes	Yes	Yes	Yes	Yes	Yes	Yes	I do not know	Yes	No	No	No	No	No	No	No	No	No		Yes, I am aware of it, but I am not sure if I have full vaccination.	Yes	Yes, because that way the fetus will be protected against inborn anomalies and fewer miscarriages will occur.	It is not useful because the seasonal flu virus mutates constantly and there is a different type every year.	I have never been vaccinated against seasonal flu.	Yes, because medical staff has a greater chance to get infected and then spread the spread the virus.	Yes, because medical students rotate througt different departments in a hospital and can spread the virus.	No
2016-03-31 09:06:01	Female	1996	Italy	Medicine	1	It is useful and safe and I think that everybody should get vaccinated.	Yes, I think it is effective.	Scientfic facts	Yes	No	Yes	I do not know	I do not know	Yes	Yes	I do not know	Yes	Yes	No	Yes	Yes	Yes	Yes	Yes	Yes	Yes	Yes	No		Yes, I am aware of it, but I am not sure if I have full vaccination.	Yes	Yes, because that way the fetus will be protected against inborn anomalies and fewer miscarriages will occur.	It won't necessary prevent you from contracting the seasonal flu, but the disease will be less serious.	I have never been vaccinated against seasonal flu.	Yes, because medical staff has a greater chance to get infected and then spread the spread the virus.	Yes, because medical students rotate througt different departments in a hospital and can spread the virus.	No
2016-03-31 09:22:45	Male	1993	Italy	Medicine	4	It is useful and safe and I think that everybody should get vaccinated.	Yes, I think it is effective.	Scientfic facts	Yes	No	Yes	Yes	Yes	No	Yes	No	Yes	No	No	No	No	No	No	No	No	No	No	No	Measles, mumps, rubella	Yes, I am aware it of and doing it properly.	Yes	Yes, because that way the fetus will be protected against inborn anomalies and fewer miscarriages will occur.	It is an almost 100% protection against seasonal flu.	I have never been vaccinated against seasonal flu.	Yes, because medical staff has a greater chance to get infected and then spread the spread the virus.	Yes, because medical students rotate througt different departments in a hospital and can spread the virus.	No
2016-03-31 09:32:49	Female	1992	The Russian Federation	Medicine	5	It is useful and safe and I think that everybody should get vaccinated.	Yes, I think it is effective.	Scientfic facts	Yes	No	Yes	Yes	Yes	No	Yes	I do not know	Yes	No	Yes	Yes	Yes	I do not know	Yes	I do not know	Yes	I do not know	I do not know	I do not know		Yes, I am aware it of and doing it properly.	Yes	Yes, because that way the fetus will be protected against inborn anomalies and fewer miscarriages will occur.	It won't necessary prevent you from contracting the seasonal flu, but the disease will be less serious.	Every other season.	Yes, because medical staff has a greater chance to get infected and then spread the spread the virus.	Yes, because medical students rotate througt different departments in a hospital and can spread the virus.	I do not know
2016-03-31 09:46:57	Female	1994	Italy	Medicine	3	It is useful and safe and I think that everybody should get vaccinated.	Yes, I think it is effective.	Scientfic facts	Yes	No	Yes	Yes	Yes	Yes	Yes	Yes	Yes	I do not know	Yes	Yes	Yes	Yes	No	Yes	No	No	I do not know	No		Yes, I am aware it of and doing it properly.	Yes	Yes, because that way the fetus will be protected against inborn anomalies and fewer miscarriages will occur.	It won't necessary prevent you from contracting the seasonal flu, but the disease will be less serious.	I have never been vaccinated against seasonal flu.	Yes, because medical staff has a greater chance to get infected and then spread the spread the virus.	Yes, because medical students rotate througt different departments in a hospital and can spread the virus.	No
2016-03-31 09:53:46	Female	1997	Italy	Medicine	1	It is useful and safe and I think that everybody should get vaccinated.	Yes, I think it is effective.	Scientfic facts	Yes	No	Yes	Yes	Yes	No	Yes	Yes	Yes	Yes	Yes	Yes	Yes	Yes	Yes	Yes	I do not know	I do not know	Yes	I do not know		Yes, I am aware of it, but I am not sure if I have full vaccination.	Yes	Yes, because that way the fetus will be protected against inborn anomalies and fewer miscarriages will occur.	It won't necessary prevent you from contracting the seasonal flu, but the disease will be less serious.	Not regularly.	Yes, because medical staff has a greater chance to get infected and then spread the spread the virus.	Yes, because medical students rotate througt different departments in a hospital and can spread the virus.	No
2016-03-31 10:07:09	Female	1992	italy	Medicine	5	It is useful and safe and I think that everybody should get vaccinated.	Yes, I think it is effective.	Scientfic facts	Yes	Yes	Yes	No	No	No	Yes	I do not know	I do not know	No	Yes	Yes	Yes	No	No	No	No	No	No	No		Yes, I am aware of it, but I am not sure if I have full vaccination.	Yes	Yes, because that way the fetus will be protected against inborn anomalies and fewer miscarriages will occur.	It won't necessary prevent you from contracting the seasonal flu, but the disease will be less serious.	I haven only been vaccinated once.	Yes, because medical staff has a greater chance to get infected and then spread the spread the virus.	Yes, because medical students rotate througt different departments in a hospital and can spread the virus.	No
2016-03-31 10:12:59	Female	1995	italy	Medicine	2	It is useful and safe and I think that everybody should get vaccinated.	I dont't think that it makes a difference because I would choose to vaccinate either way.	Senior physicians, professors	Yes	I do not know	Yes	Yes	I do not know	I do not know	Yes	I do not know	Yes	No	No	No	Yes	No	No	No	No	No	No	No		Yes, I am aware of it, but I am not sure if I have full vaccination.	Yes	No, because everyone should have the right to choose.	It won't necessary prevent you from contracting the seasonal flu, but the disease will be less serious.	I have never been vaccinated against seasonal flu.	Yes, because medical staff has a greater chance to get infected and then spread the spread the virus.	Yes, because medical students rotate througt different departments in a hospital and can spread the virus.	Yes
2016-03-31 10:24:15	Female	1988	Romania	Nursery	3	It is useful and safe and I think that everybody should get vaccinated.	Yes, I think it is effective.	Scientfic facts	Yes	No	Yes	No	No	No	No	Yes	Yes	No	No	No	Yes	No	No	No	Yes	No	Yes	No		Yes, I am aware of it, but I am not sure if I have full vaccination.	Yes	Yes, because that way the fetus will be protected against inborn anomalies and fewer miscarriages will occur.	It is not useful because the seasonal flu virus mutates constantly and there is a different type every year.	I have never been vaccinated against seasonal flu.	Yes, because medical staff has a greater chance to get infected and then spread the spread the virus.	Yes, because medical students rotate througt different departments in a hospital and can spread the virus.	No
2016-03-31 10:34:47	Male	1993	Italy	Medicine	3	There is too little evidence to prove that it is effective.	Yes, I think it is effective.	Scientfic facts	Yes	No	Yes	Yes	I do not know	Yes	Yes	Yes	Yes	No	I do not know	I do not know	I do not know	No	No	No	No	No	No	No		Yes, I am aware it of and doing it properly.	Yes	Yes, because that way the fetus will be protected against inborn anomalies and fewer miscarriages will occur.	It is not useful because the seasonal flu virus mutates constantly and there is a different type every year.	I have never been vaccinated against seasonal flu.	No, because everyone should have the right to choose.	No, because everyone should have the right to choose.	No
2016-03-31 10:35:52	Female	1991	italy	Medicine	6	It is useful and safe and I think that everybody should get vaccinated.	Yes, I think it is effective.	Scientfic facts	Yes	No	Yes	Yes	Yes	Yes	Yes	No	Yes	No	Yes	No	No	Yes	No	Yes	No	No	No	No		Yes, I am aware it of and doing it properly.	Yes	Yes, because that way the fetus will be protected against inborn anomalies and fewer miscarriages will occur.	It won't necessary prevent you from contracting the seasonal flu, but the disease will be less serious.	I have never been vaccinated against seasonal flu.	Yes, because medical staff has a greater chance to get infected and then spread the spread the virus.	Yes, because medical students rotate througt different departments in a hospital and can spread the virus.	No
2016-03-31 10:47:22	Female	1993	The Republic of Kosova	Dentistry	4	It is useful and safe and I think that everybody should get vaccinated.	Yes, I think it is effective.	Scientfic facts	Yes	No	Yes	Yes	Yes	Yes	Yes	Yes	No	No	Yes	Yes	Yes	I do not know	No	No	I do not know	Yes	Yes	Yes		Yes, I am aware of it, but I am not sure if I have full vaccination.	Yes	Yes, because that way the fetus will be protected against inborn anomalies and fewer miscarriages will occur.	It won't necessary prevent you from contracting the seasonal flu, but the disease will be less serious.	Not regularly.	Yes, because medical staff has a greater chance to get infected and then spread the spread the virus.	Yes, because medical students rotate througt different departments in a hospital and can spread the virus.	No
2016-03-31 10:49:45	Male	1995	Italy	Medicine	2	It is useful and safe and I think that everybody should get vaccinated.	Yes, I think it is effective.	Scientfic facts	Yes	No	Yes	I do not know	Yes	I do not know	Yes	Yes	Yes	I do not know	I do not know	I do not know	I do not know	No	I do not know	I do not know	I do not know	I do not know	I do not know	I do not know		Yes, I am aware it of and doing it properly.	Never thought about that	Yes, because that way the fetus will be protected against inborn anomalies and fewer miscarriages will occur.	It is not useful because the seasonal flu virus mutates constantly and there is a different type every year.	I have never been vaccinated against seasonal flu.	Yes, because medical staff has a greater chance to get infected and then spread the spread the virus.	Yes, because medical students rotate througt different departments in a hospital and can spread the virus.	I do not know
2016-03-31 10:53:48	Female	1996	Italy	Medicine	1	It is useful and safe and I think that everybody should get vaccinated.	Yes, I think it is effective.	Scientfic facts	Yes	Yes	Yes	No	No	No	No	Yes	Yes	No	No	No	No	No	No	No	Yes	Yes	No	Yes		Yes, I am aware it of and doing it properly.	Yes	Yes, because that way the fetus will be protected against inborn anomalies and fewer miscarriages will occur.	It is an almost 100% protection against seasonal flu.	I haven only been vaccinated once.	Yes, because medical staff has a greater chance to get infected and then spread the spread the virus.	Yes, because medical students rotate througt different departments in a hospital and can spread the virus.	No
2016-03-31 11:09:19	Male	1994	Italy	Medicine	3	It is useful and safe and I think that everybody should get vaccinated.	Yes, I think it is effective.	Scientfic facts	Yes	I do not know	Yes	I do not know	I do not know	I do not know	I do not know	Yes	Yes	I do not know	I do not know	I do not know	I do not know	I do not know	I do not know	I do not know	I do not know	I do not know	I do not know	Yes		Yes, I am aware of it, but I am not sure if I have full vaccination.	Never thought about that	Yes, because that way the fetus will be protected against inborn anomalies and fewer miscarriages will occur.	It won't necessary prevent you from contracting the seasonal flu, but the disease will be less serious.	I haven only been vaccinated once.	Yes, because medical staff has a greater chance to get infected and then spread the spread the virus.	Yes, because medical students rotate througt different departments in a hospital and can spread the virus.	Yes
2016-03-31 11:14:50	Female	1997	Greece	Medicine	1	It is useful and safe and I think that everybody should get vaccinated.	Yes, I think it is effective.	Scientfic facts	Yes	Yes	Yes	No	Yes	I do not know	I do not know	Yes	Yes	I do not know	I do not know	I do not know	I do not know	I do not know	No	I do not know	I do not know	No	I do not know	Yes		Yes, I am aware it of and doing it properly.	Yes	Yes, because that way the fetus will be protected against inborn anomalies and fewer miscarriages will occur.	It won't necessary prevent you from contracting the seasonal flu, but the disease will be less serious.	Not regularly.	Yes, because medical staff has a greater chance to get infected and then spread the spread the virus.	Yes, because medical students rotate througt different departments in a hospital and can spread the virus.	I do not know
2016-03-31 11:22:55	Female	1995	Germany	Medicine	3	It is useful and safe and I think that everybody should get vaccinated.	Yes, I think it is effective.	Scientfic facts	Yes	No	Yes	Yes	No	No	Yes	Yes	Yes	No	Yes	Yes	Yes	No	No	No	No	No	No	No	-	Yes, I am aware it of and doing it properly.	Yes	Yes, because that way the fetus will be protected against inborn anomalies and fewer miscarriages will occur.	It is not useful because the seasonal flu virus mutates constantly and there is a different type every year.	I have never been vaccinated against seasonal flu.	No, because everyone should have the right to choose.	No, because everyone should have the right to choose.	No
2016-03-31 11:32:04	Female	1990	Italy	Medicine	5	It is useful and safe and I think that everybody should get vaccinated.	Yes, I think it is effective.	Scientfic facts	Yes	No	Yes	Yes	Yes	No	Yes	Yes	Yes	No	Yes	Yes	Yes	Yes	I do not know	Yes	No	No	I do not know	No		Yes, I am aware it of and doing it properly.	Yes	Yes, because that way the fetus will be protected against inborn anomalies and fewer miscarriages will occur.	It won't necessary prevent you from contracting the seasonal flu, but the disease will be less serious.	I have never been vaccinated against seasonal flu.	Yes, because medical staff has a greater chance to get infected and then spread the spread the virus.	Yes, because medical students rotate througt different departments in a hospital and can spread the virus.	I do not know
2016-03-31 11:41:19	Male	1990	Italy	Medicine	Resident	It is useful and safe and I think that everybody should get vaccinated.	Yes, I think it is effective.	Scientfic facts	Yes	No	Yes	Yes	Yes	No	No	No	Yes	No	Yes	No	No	No	No	No	No	No	No	No		Yes, I am aware of it, but I am not sure if I have full vaccination.	Yes	No, because everyone should have the right to choose.	It won't necessary prevent you from contracting the seasonal flu, but the disease will be less serious.	I have never been vaccinated against seasonal flu.	No, because everyone should have the right to choose.	No, because everyone should have the right to choose.	No
2016-03-31 11:49:41	Female	1994	italy	Medicine	1	It is useful and safe and I think that everybody should get vaccinated.	Yes, I think it is effective.	Scientfic facts	Yes	No	Yes	No	No	No	Yes	No	Yes	No	No	Yes	Yes	No	No	No	No	No	No	No		Yes, I am aware it of and doing it properly.	Never thought about that	Yes, because that way the fetus will be protected against inborn anomalies and fewer miscarriages will occur.	It won't necessary prevent you from contracting the seasonal flu, but the disease will be less serious.	I have never been vaccinated against seasonal flu.	Yes, because medical staff has a greater chance to get infected and then spread the spread the virus.	Yes, because medical students rotate througt different departments in a hospital and can spread the virus.	No
2016-03-31 11:57:17	Female	1995	Hungary	Medicine	4	It is useful and safe and I think that everybody should get vaccinated.	Yes, I think it is effective.	Senior physicians, professors	Yes	No	Yes	I do not know	Yes	I do not know	I do not know	Yes	Yes	I do not know	Yes	Yes	Yes	I do not know	I do not know	I do not know	Yes	Yes	Yes	I do not know		Yes, I am aware of it, but I am not sure if I have full vaccination.	Yes	No, because a specific programme is not safe to a pregnant woman or the fetus.	It is not useful because the seasonal flu virus mutates constantly and there is a different type every year.	I have never been vaccinated against seasonal flu.	Yes, because medical staff has a greater chance to get infected and then spread the spread the virus.	Yes, because medical students rotate througt different departments in a hospital and can spread the virus.	I do not know
2016-03-31 12:00:32	Female	1995	italy	Medicine	1	It is useful and safe and I think that everybody should get vaccinated.	Yes, I think it is effective.	Scientfic facts	Yes	No	Yes	I do not know	I do not know	I do not know	Yes	Yes	Yes	I do not know	I do not know	I do not know	I do not know	I do not know	I do not know	No	Yes	I do not know	I do not know	No		Yes, I am aware of it, but I am not sure if I have full vaccination.	Yes	Yes, because that way the fetus will be protected against inborn anomalies and fewer miscarriages will occur.	It won't necessary prevent you from contracting the seasonal flu, but the disease will be less serious.	I have never been vaccinated against seasonal flu.	Yes, because medical staff has a greater chance to get infected and then spread the spread the virus.	Yes, because medical students rotate througt different departments in a hospital and can spread the virus.	I do not know
2016-03-31 12:05:59	Female	1994	Italy	Medicine	4	It is useful and safe and I think that everybody should get vaccinated.	Yes, I think it is effective.	Scientfic facts	Yes	No	Yes	Yes	Yes	I do not know	Yes	No	Yes	No	Yes	Yes	Yes	No	Yes	No	Yes	No	I do not know	No	Pneumococcus meningococcus cholera yellow fever hepatitis A	Yes, I am aware it of and doing it properly.	Yes	Yes, because that way the fetus will be protected against inborn anomalies and fewer miscarriages will occur.	It is an almost 100% protection against seasonal flu.	I haven only been vaccinated once.	Yes, because medical staff has a greater chance to get infected and then spread the spread the virus.	Yes, because medical students rotate througt different departments in a hospital and can spread the virus.	No
2016-03-31 12:18:45	Female	1994	Italy	Medicine	3	It is useful and safe and I think that everybody should get vaccinated.	Yes, I think it is effective.	Scientfic facts	Yes	No	Yes	I do not know	I do not know	I do not know	Yes	No	No	I do not know	I do not know	I do not know	Yes	I do not know	No	No	Yes	No	I do not know	No		Yes, I am aware it of and doing it properly.	Never thought about that	Yes, because that way the fetus will be protected against inborn anomalies and fewer miscarriages will occur.	It is not useful because the seasonal flu virus mutates constantly and there is a different type every year.	I have never been vaccinated against seasonal flu.	Yes, because medical staff has a greater chance to get infected and then spread the spread the virus.	Yes, because medical students rotate througt different departments in a hospital and can spread the virus.	Yes
2016-03-31 12:20:20	Female	1990	Italy	Medicine	5	It is useful and safe and I think that everybody should get vaccinated.	Yes, I think it is effective.	Scientfic facts	Yes	No	Yes	Yes	Yes	No	Yes	Yes	Yes	No	Yes	Yes	Yes	Yes	I do not know	Yes	No	No	I do not know	No		Yes, I am aware it of and doing it properly.	Yes	Yes, because that way the fetus will be protected against inborn anomalies and fewer miscarriages will occur.	It won't necessary prevent you from contracting the seasonal flu, but the disease will be less serious.	I have never been vaccinated against seasonal flu.	Yes, because medical staff has a greater chance to get infected and then spread the spread the virus.	Yes, because medical students rotate througt different departments in a hospital and can spread the virus.	I do not know
2016-03-31 12:22:44	Male	1992	Russia	Medicine	4	It is useful and safe and I think that everybody should get vaccinated.	Yes, I think it is effective.	Scientfic facts	I don't know	No	Yes	No	Yes	Yes	Yes	Yes	Yes	Yes	Yes	Yes	Yes	Yes	Yes	Yes	Yes	Yes	Yes	Yes		Yes, I am aware of it, but I am not sure if I have full vaccination.	Yes	Yes, because that way the fetus will be protected against inborn anomalies and fewer miscarriages will occur.	It is not useful because the seasonal flu virus mutates constantly and there is a different type every year.	I have never been vaccinated against seasonal flu.	Yes, because medical staff has a greater chance to get infected and then spread the spread the virus.	No, because everyone should have the right to choose.	No
2016-03-31 12:23:14	Female	1997	The Greeks	Medicine	1	It is useful and safe and I think that everybody should get vaccinated.	I dont't think that it makes a difference because I would choose to vaccinate either way.	Scientfic facts	I don't know	Yes	Yes	Yes	Yes	I do not know	I do not know	Yes	Yes	Yes	Yes	Yes	Yes	Yes	Yes	I do not know	Yes	Yes	Yes	No		Yes, I am aware it of and doing it properly.	Yes	Yes, because that way the fetus will be protected against inborn anomalies and fewer miscarriages will occur.	It won't necessary prevent you from contracting the seasonal flu, but the disease will be less serious.	Every other season.	Yes, because medical staff has a greater chance to get infected and then spread the spread the virus.	Yes, because medical students rotate througt different departments in a hospital and can spread the virus.	Yes
2016-03-31 12:59:32	Female	1995	italy	Medicine	2	It is useful and safe and I think that everybody should get vaccinated.	Yes, I think it is effective.	Scientfic facts	Yes	No	Yes	I do not know	Yes	I do not know	Yes	Yes	Yes	I do not know	I do not know	I do not know	I do not know	I do not know	I do not know	Yes	I do not know	I do not know	I do not know	I do not know		Yes, I am aware it of and doing it properly.	Yes	Yes, because that way the fetus will be protected against inborn anomalies and fewer miscarriages will occur.	It won't necessary prevent you from contracting the seasonal flu, but the disease will be less serious.	I have never been vaccinated against seasonal flu.	Yes, because medical staff has a greater chance to get infected and then spread the spread the virus.	Yes, because medical students rotate througt different departments in a hospital and can spread the virus.	I do not know
2016-03-31 13:02:55	Female	1995	Italy	Medicine	2	It is useful and safe and I think that everybody should get vaccinated.	Yes, I think it is effective.	Scientfic facts	Yes	No	Yes	Yes	Yes	I do not know	Yes	I do not know	Yes	No	No	No	Yes	I do not know	I do not know	Yes	I do not know	I do not know	I do not know	No		Yes, I am aware of it, but I am not sure if I have full vaccination.	Yes	Yes, because that way the fetus will be protected against inborn anomalies and fewer miscarriages will occur.	It won't necessary prevent you from contracting the seasonal flu, but the disease will be less serious.	I have never been vaccinated against seasonal flu.	Yes, because medical staff has a greater chance to get infected and then spread the spread the virus.	Yes, because medical students rotate througt different departments in a hospital and can spread the virus.	No
2016-03-31 13:19:13	Female	1994	Italy	Medicine	2	It is useful and safe and I think that everybody should get vaccinated.	Yes, I think it is effective.	Scientfic facts	Yes	No	I do not know	I do not know	I do not know	No	I do not know	No	I do not know	No	No	No	No	No	No	No	I do not know	I do not know	No	No		Yes, I am aware of it, but I am not sure if I have full vaccination.	Never thought about that	Yes, because that way the fetus will be protected against inborn anomalies and fewer miscarriages will occur.	It won't necessary prevent you from contracting the seasonal flu, but the disease will be less serious.	I have never been vaccinated against seasonal flu.	Yes, because medical staff has a greater chance to get infected and then spread the spread the virus.	Yes, because medical students rotate througt different departments in a hospital and can spread the virus.	No
2016-03-31 13:23:57	Male	1992	Macedonia	Medicine	6th	It is useful and safe and I think that everybody should get vaccinated.	Yes, I think it is effective.	Scientfic facts	Yes	No	Yes	Yes	Yes	Yes	Yes	No	No	No	Yes	Yes	Yes	Yes	Yes	No	No	No	Yes	Yes		Yes, I am aware it of and doing it properly.	Yes	Yes, because that way the fetus will be protected against inborn anomalies and fewer miscarriages will occur.	It won't necessary prevent you from contracting the seasonal flu, but the disease will be less serious.	Not regularly.	Yes, because medical staff has a greater chance to get infected and then spread the spread the virus.	Yes, because medical students rotate througt different departments in a hospital and can spread the virus.	No
2016-03-31 13:30:20	Female	1994	Italy	Medicine	3	It is useful and safe and I think that everybody should get vaccinated.	Yes, I think it is effective.	Scientfic facts	Yes	No	I do not know	I do not know	I do not know	I do not know	I do not know	I do not know	Yes	I do not know	I do not know	I do not know	I do not know	I do not know	I do not know	No	No	No	I do not know	No		Yes, I am aware of it, but I am not sure if I have full vaccination.	Never thought about that	No, because a specific programme is not safe to a pregnant woman or the fetus.	It is an almost 100% protection against seasonal flu.	I have never been vaccinated against seasonal flu.	Yes, because medical staff has a greater chance to get infected and then spread the spread the virus.	Yes, because medical students rotate througt different departments in a hospital and can spread the virus.	I do not know
2016-03-31 13:32:57	Male	1990	Macedonia	Medicine	5	It is useful and safe and I think that everybody should get vaccinated.	Yes, I think it is effective.	Scientfic facts	Yes	I do not know	I do not know	I do not know	I do not know	I do not know	I do not know	No	No	I do not know	Yes	I do not know	Yes	I do not know	Yes	No	I do not know	I do not know	Yes	Yes	Hepatitis A, Hepatitis B	Yes, I am aware it of and doing it properly.	Yes	Yes, because that way the fetus will be protected against inborn anomalies and fewer miscarriages will occur.	It is an almost 100% protection against seasonal flu.	I have never been vaccinated against seasonal flu.	Yes, because medical staff has a greater chance to get infected and then spread the spread the virus.	Yes, because medical students rotate througt different departments in a hospital and can spread the virus.	I do not know
2016-03-31 13:48:05	Female	1994	Italy	Medicine	3	It is useful and safe and I think that everybody should get vaccinated.	Yes, I think it is effective.	Scientfic facts	Yes	No	Yes	Yes	Yes	Yes	Yes	No	Yes	No	Yes	Yes	Yes	Yes	No	No	No	No	No	No		Yes, I am aware it of and doing it properly.	Yes	Yes, because that way the fetus will be protected against inborn anomalies and fewer miscarriages will occur.	It won't necessary prevent you from contracting the seasonal flu, but the disease will be less serious.	Not regularly.	Yes, because medical staff has a greater chance to get infected and then spread the spread the virus.	Yes, because medical students rotate througt different departments in a hospital and can spread the virus.	No
2016-03-31 13:59:24	Male	1993	Italy	Medicine	3	It is useful and safe and I think that everybody should get vaccinated.	Yes, I think it is effective.	Scientfic facts	Yes	No	Yes	No	Yes	No	Yes	No	Yes	No	Yes	Yes	Yes	No	No	No	No	No	No	No		Yes, I am aware it of and doing it properly.	Yes	Yes, because that way the fetus will be protected against inborn anomalies and fewer miscarriages will occur.	It won't necessary prevent you from contracting the seasonal flu, but the disease will be less serious.	I have never been vaccinated against seasonal flu.	Yes, because medical staff has a greater chance to get infected and then spread the spread the virus.	Yes, because medical students rotate througt different departments in a hospital and can spread the virus.	No
2016-03-31 14:02:34	Female	1994	Italy	Medicine	2	It is useful and safe and I think that everybody should get vaccinated.	Yes, I think it is effective.	Scientfic facts	Yes	No	Yes	I do not know	Yes	I do not know	Yes	Yes	Yes	I do not know	Yes	Yes	No	Yes	No	Yes	Yes	Yes	I do not know	Yes		Yes, I am aware it of and doing it properly.	Yes	No, because a specific programme is not safe to a pregnant woman or the fetus.	It is not useful because the seasonal flu virus mutates constantly and there is a different type every year.	I have never been vaccinated against seasonal flu.	Yes, because medical staff has a greater chance to get infected and then spread the spread the virus.	Yes, because medical students rotate througt different departments in a hospital and can spread the virus.	I do not know
2016-03-31 14:11:25	Male	1998	The Netherlands	Medicine	1	It is useful and safe and I think that everybody should get vaccinated.	Yes, I think it is effective.	Scientfic facts	Yes	No	Yes	Yes	Yes	No	No	No	Yes	Yes	Yes	No	Yes	No	Yes	No	No	No	Yes	Yes	None	Yes, I am aware it of and doing it properly.	Yes	Yes, because that way the fetus will be protected against inborn anomalies and fewer miscarriages will occur.	It is not useful because the seasonal flu virus mutates constantly and there is a different type every year.	I have never been vaccinated against seasonal flu.	No, because everyone should have the right to choose.	No, because everyone should have the right to choose.	No
2016-03-31 14:23:04	Female	1994	Republic Of Macedonia	Medicine	4	It is useful and safe and I think that everybody should get vaccinated.	Yes, I think it is effective.	Scientfic facts	Yes	I do not know	Yes	Yes	Yes	I do not know	Yes	No	Yes	I do not know	Yes	Yes	Yes	I do not know	I do not know	No	I do not know	No	I do not know	Yes		Yes, I am aware it of and doing it properly.	Yes	Yes, because that way the fetus will be protected against inborn anomalies and fewer miscarriages will occur.	It won't necessary prevent you from contracting the seasonal flu, but the disease will be less serious.	I have never been vaccinated against seasonal flu.	Yes, because medical staff has a greater chance to get infected and then spread the spread the virus.	Yes, because medical students rotate througt different departments in a hospital and can spread the virus.	I do not know
2016-03-31 14:24:56	Male	1992	macedonia	Medicine	5	It is useful and safe and I think that everybody should get vaccinated.	Yes, I think it is effective.	Scientfic facts	Yes	No	Yes	Yes	Yes	Yes	Yes	No	Yes	No	Yes	Yes	Yes	No	No	No	No	No	Yes	Yes	no	Yes, I am aware it of and doing it properly.	Yes	Yes, because that way the fetus will be protected against inborn anomalies and fewer miscarriages will occur.	It is an almost 100% protection against seasonal flu.	I have never been vaccinated against seasonal flu.	Yes, because medical staff has a greater chance to get infected and then spread the spread the virus.	Yes, because medical students rotate througt different departments in a hospital and can spread the virus.	No
2016-03-31 14:26:07	Female	1995	Macedonia	Medicine	2	It is useful and safe and I think that everybody should get vaccinated.	Yes, I think it is effective.	Social Media	Yes	I do not know	I do not know	I do not know	I do not know	I do not know	I do not know	I do not know	I do not know	I do not know	I do not know	I do not know	I do not know	I do not know	I do not know	I do not know	I do not know	I do not know	I do not know	I do not know		Yes, I am aware of it, but I am not sure if I have full vaccination.	Yes	No, because everyone should have the right to choose.	It won't necessary prevent you from contracting the seasonal flu, but the disease will be less serious.	I have never been vaccinated against seasonal flu.	No, because everyone should have the right to choose.	No, because everyone should have the right to choose.	I do not know
2016-03-31 14:27:58	Male	1996	Macedonia	Medicine	2	It is useful and safe and I think that everybody should get vaccinated.	Yes, I think it is effective.	Scientfic facts	Yes	Yes	Yes	Yes	Yes	Yes	Yes	Yes	Yes	Yes	Yes	Yes	Yes	Yes	Yes	Yes	Yes	Yes	Yes	Yes		Yes, I am aware of it, but I am not sure if I have full vaccination.	Never thought about that	Yes, because that way the fetus will be protected against inborn anomalies and fewer miscarriages will occur.	It won't necessary prevent you from contracting the seasonal flu, but the disease will be less serious.	Not regularly.	Yes, because medical staff has a greater chance to get infected and then spread the spread the virus.	Yes, because medical students rotate througt different departments in a hospital and can spread the virus.	No
2016-03-31 14:28:02	Male	1997	Italy	Medicine	1	It is useful and safe and I think that everybody should get vaccinated.	Yes, I think it is effective.	Scientfic facts	Yes	No	Yes	Yes	Yes	I do not know	Yes	I do not know	I do not know	I do not know	I do not know	I do not know	I do not know	I do not know	I do not know	No	I do not know	No	I do not know	No		Yes, I am aware it of and doing it properly.	Yes	Yes, because that way the fetus will be protected against inborn anomalies and fewer miscarriages will occur.	It is an almost 100% protection against seasonal flu.	I have never been vaccinated against seasonal flu.	Yes, because medical staff has a greater chance to get infected and then spread the spread the virus.	Yes, because medical students rotate througt different departments in a hospital and can spread the virus.	No
2016-03-31 14:30:12	Female	1994	Macedonia	Medicine	3	It is useful and safe and I think that everybody should get vaccinated.	Yes, I think it is effective.	Scientfic facts	Yes	No	Yes	Yes	Yes	I do not know	Yes	No	No	I do not know	Yes	Yes	Yes	I do not know	Yes	Yes	I do not know	I do not know	Yes	Yes	I do not know	Yes, I am aware it of and doing it properly.	Yes	Yes, because that way the fetus will be protected against inborn anomalies and fewer miscarriages will occur.	It won't necessary prevent you from contracting the seasonal flu, but the disease will be less serious.	I have never been vaccinated against seasonal flu.	Yes, because medical staff has a greater chance to get infected and then spread the spread the virus.	Yes, because medical students rotate througt different departments in a hospital and can spread the virus.	I do not know
2016-03-31 14:32:39	Male	1993	Macedonia	Medicine	4	It is useful and safe and I think that everybody should get vaccinated.	Yes, I think it is effective.	Scientfic facts	Yes	No	Yes	Yes	Yes	Yes	Yes	No	No	No	Yes	Yes	Yes	No	Yes	No	No	No	Yes	Yes		Yes, I am aware it of and doing it properly.	Yes	Yes, because that way the fetus will be protected against inborn anomalies and fewer miscarriages will occur.	It won't necessary prevent you from contracting the seasonal flu, but the disease will be less serious.	I have never been vaccinated against seasonal flu.	Yes, because medical staff has a greater chance to get infected and then spread the spread the virus.	Yes, because medical students rotate througt different departments in a hospital and can spread the virus.	No
2016-03-31 14:37:29	Male	1994	Macedonia	Medicine	3	It is useful and safe and I think that everybody should get vaccinated.	Yes, I think it is effective.	Scientfic facts	Yes	No	Yes	Yes	Yes	Yes	Yes	No	Yes	No	Yes	Yes	Yes	No	No	No	No	No	No	Yes	None	Yes, I am aware of it, but I am not sure if I have full vaccination.	Yes	Yes, because that way the fetus will be protected against inborn anomalies and fewer miscarriages will occur.	It won't necessary prevent you from contracting the seasonal flu, but the disease will be less serious.	I have never been vaccinated against seasonal flu.	No, because those vaccines are not effective.	No, because those vaccines are not effective.	No
2016-03-31 14:46:44	Female	1996	Republic of Macedonia	Medicine	2	It is useful and safe and I think that everybody should get vaccinated.	Yes, I think it is effective.	Scientfic facts	Yes	Yes	Yes	Yes	Yes	Yes	Yes	Yes	Yes	Yes	Yes	Yes	Yes	Yes	Yes	Yes	Yes	Yes	Yes	Yes		Yes, I am aware it of and doing it properly.	Yes	Yes, because that way the fetus will be protected against inborn anomalies and fewer miscarriages will occur.	It won't necessary prevent you from contracting the seasonal flu, but the disease will be less serious.	I have never been vaccinated against seasonal flu.	Yes, because medical staff has a greater chance to get infected and then spread the spread the virus.	Yes, because medical students rotate througt different departments in a hospital and can spread the virus.	Yes
2016-03-31 14:57:52	Male	1995	Hellenic Republic	Medicine	3	It is useful and safe and I think that everybody should get vaccinated.	Yes, I think it is effective.	Scientfic facts	Yes	No	Yes	Yes	Yes	Yes	I do not know	Yes	Yes	Yes	No	I do not know	I do not know	Yes	I do not know	I do not know	I do not know	I do not know	I do not know	I do not know		Yes, I am aware it of and doing it properly.	Yes	Yes, because that way the fetus will be protected against inborn anomalies and fewer miscarriages will occur.	It is not useful because the seasonal flu virus mutates constantly and there is a different type every year.	I have never been vaccinated against seasonal flu.	Yes, because medical staff has a greater chance to get infected and then spread the spread the virus.	Yes, because medical students rotate througt different departments in a hospital and can spread the virus.	I do not know
2016-03-31 15:00:04	Female	1992	Macedonia	Medicine	5	It is useful and safe and I think that everybody should get vaccinated.	Yes, I think it is effective.	Scientfic facts	Yes	No	Yes	Yes	Yes	No	Yes	No	Yes	I do not know	I do not know	Yes	Yes	I do not know	I do not know	I do not know	Yes	Yes	Yes	Yes		Yes, I am aware it of and doing it properly.	Yes	Yes, because that way the fetus will be protected against inborn anomalies and fewer miscarriages will occur.	It won't necessary prevent you from contracting the seasonal flu, but the disease will be less serious.	I have never been vaccinated against seasonal flu.	Yes, because medical staff has a greater chance to get infected and then spread the spread the virus.	Yes, because medical students rotate througt different departments in a hospital and can spread the virus.	I do not know
2016-03-31 15:05:29	Male	1993	Macedonia	Political Science	4	It is useful and safe and I think that everybody should get vaccinated.	Yes, I think it is effective.	Scientfic facts	Yes	No	Yes	I do not know	I do not know	I do not know	I do not know	Yes	Yes	I do not know	I do not know	I do not know	I do not know	I do not know	Yes	I do not know	I do not know	I do not know	I do not know	Yes		Yes, I am aware of it, but I am not sure if I have full vaccination.	Never thought about that	Yes, because that way the fetus will be protected against inborn anomalies and fewer miscarriages will occur.	It won't necessary prevent you from contracting the seasonal flu, but the disease will be less serious.	I have never been vaccinated against seasonal flu.	Yes, because medical staff has a greater chance to get infected and then spread the spread the virus.	Yes, because medical students rotate througt different departments in a hospital and can spread the virus.	I do not know
2016-03-31 15:12:16	Female	1995	Macedonia	Medicine	2	It is useful and safe and I think that everybody should get vaccinated.	Yes, I think it is effective.	Scientfic facts	Yes	No	Yes	Yes	Yes	I do not know	Yes	I do not know	I do not know	No	No	Yes	Yes	No	No	No	No	No	Yes	Yes		Yes, I am aware it of and doing it properly.	Yes	Yes, because that way the fetus will be protected against inborn anomalies and fewer miscarriages will occur.	It is an almost 100% protection against seasonal flu.	I have never been vaccinated against seasonal flu.	Yes, because medical staff has a greater chance to get infected and then spread the spread the virus.	Yes, because medical students rotate througt different departments in a hospital and can spread the virus.	No
2016-03-31 15:14:18	Male	1991	Macedonia	Medicine	6	It is useful and safe and I think that everybody should get vaccinated.	Yes, I think it is effective.	Scientfic facts	Yes	No	Yes	Yes	Yes	No	Yes	No	No	No	Yes	Yes	Yes	No	Yes	No	No	No	Yes	Yes	No other vaccines	Yes, I am aware it of and doing it properly.	Yes	Yes, because that way the fetus will be protected against inborn anomalies and fewer miscarriages will occur.	It is an almost 100% protection against seasonal flu.	I have never been vaccinated against seasonal flu.	Yes, because medical staff has a greater chance to get infected and then spread the spread the virus.	Yes, because medical students rotate througt different departments in a hospital and can spread the virus.	No
2016-03-31 15:15:03	Female	1996	Italy	Medicine	1	It is useful and safe and I think that everybody should get vaccinated.	Yes, I think it is effective.	Scientfic facts	Yes	No	Yes	Yes	Yes	I do not know	Yes	Yes	Yes	No	Yes	Yes	Yes	Yes	Yes	Yes	No	No	Yes	No		Yes, I am aware it of and doing it properly.	Yes	Yes, because that way the fetus will be protected against inborn anomalies and fewer miscarriages will occur.	It won't necessary prevent you from contracting the seasonal flu, but the disease will be less serious.	I have never been vaccinated against seasonal flu.	Yes, because medical staff has a greater chance to get infected and then spread the spread the virus.	Yes, because medical students rotate througt different departments in a hospital and can spread the virus.	No
2016-03-31 15:15:05	Male	1995	Greece	Medicine	3	It is useful and safe and I think that everybody should get vaccinated.	Yes, I think it is effective.	My relatives	Yes	No	Yes	Yes	Yes	Yes	Yes	Yes	Yes	Yes	Yes	Yes	Yes	Yes	Yes	Yes	Yes	Yes	Yes	Yes		Yes, I am aware it of and doing it properly.	Never thought about that	Yes, because that way the fetus will be protected against inborn anomalies and fewer miscarriages will occur.	It won't necessary prevent you from contracting the seasonal flu, but the disease will be less serious.	I have never been vaccinated against seasonal flu.	Yes, because medical staff has a greater chance to get infected and then spread the spread the virus.	Yes, because medical students rotate througt different departments in a hospital and can spread the virus.	No
2016-03-31 15:16:39	Female	1992	macedonia	Medicine	5	It is useful and safe and I think that everybody should get vaccinated.	Yes, I think it is effective.	Scientfic facts	Yes	No	Yes	Yes	Yes	Yes	Yes	No	No	No	No	Yes	Yes	No	No	No	I do not know	I do not know	I do not know	I do not know		Yes, I am aware it of and doing it properly.	Yes	No, because a specific programme is not safe to a pregnant woman or the fetus.	It won't necessary prevent you from contracting the seasonal flu, but the disease will be less serious.	I have never been vaccinated against seasonal flu.	Yes, because medical staff has a greater chance to get infected and then spread the spread the virus.	Yes, because medical students rotate througt different departments in a hospital and can spread the virus.	I do not know
2016-03-31 15:18:13	Male	1993	Italy	Medicine	3	It is useful and safe and I think that everybody should get vaccinated.	Yes, I think it is effective.	Scientfic facts	Yes	No	Yes	Yes	Yes	No	Yes	No	Yes	No	Yes	No	No	No	No	No	No	No	No	No		Yes, I am aware it of and doing it properly.	Yes	Yes, because that way the fetus will be protected against inborn anomalies and fewer miscarriages will occur.	It won't necessary prevent you from contracting the seasonal flu, but the disease will be less serious.	I have never been vaccinated against seasonal flu.	Yes, because medical staff has a greater chance to get infected and then spread the spread the virus.	Yes, because medical students rotate througt different departments in a hospital and can spread the virus.	No
2016-03-31 15:21:06	Male	1994	Italy	Medicine	2	It is useful and safe and I think that everybody should get vaccinated.	Yes, I think it is effective.	Scientfic facts	Yes	No	Yes	Yes	Yes	Yes	Yes	Yes	Yes	Yes	Yes	Yes	Yes	Yes	No	No	No	Yes	No	Yes		Yes, I am aware it of and doing it properly.	Yes	Yes, because that way the fetus will be protected against inborn anomalies and fewer miscarriages will occur.	It won't necessary prevent you from contracting the seasonal flu, but the disease will be less serious.	I have never been vaccinated against seasonal flu.	Yes, because medical staff has a greater chance to get infected and then spread the spread the virus.	Yes, because medical students rotate througt different departments in a hospital and can spread the virus.	No
2016-03-31 15:27:43	Female	1988	Macedonia	Medicine	5	It is useful and safe and I think that everybody should get vaccinated.	Yes, I think it is effective.	Scientfic facts	Yes	No	Yes	Yes	Yes	Yes	Yes	No	Yes	No	Yes	Yes	Yes	No	Yes	Yes	No	No	Yes	No		Yes, I am aware it of and doing it properly.	Yes	Yes, because that way the fetus will be protected against inborn anomalies and fewer miscarriages will occur.	It is an almost 100% protection against seasonal flu.	I have never been vaccinated against seasonal flu.	Yes, because medical staff has a greater chance to get infected and then spread the spread the virus.	Yes, because medical students rotate througt different departments in a hospital and can spread the virus.	No
2016-03-31 15:50:59	Male	1990	United Kingdom	Medicine	4	It is useful and safe and I think that everybody should get vaccinated.	Yes, I think it is effective.	Scientfic facts	Yes	Yes	Yes	Yes	Yes	Yes	Yes	No	Yes	No	Yes	Yes	Yes	Yes	No	No	Yes	Yes	Yes	Yes		Yes, I am aware it of and doing it properly.	Yes	Yes, because that way the fetus will be protected against inborn anomalies and fewer miscarriages will occur.	It won't necessary prevent you from contracting the seasonal flu, but the disease will be less serious.	Every other season.	Yes, because medical staff has a greater chance to get infected and then spread the spread the virus.	Yes, because medical students rotate througt different departments in a hospital and can spread the virus.	No
2016-03-31 15:58:10	Female	1993	Macedonia	Medicine	5	It is useful and safe and I think that everybody should get vaccinated.	Yes, I think it is effective.	Scientfic facts	Yes	No	Yes	Yes	Yes	No	Yes	No	No	I do not know	Yes	Yes	Yes	No	Yes	Yes	Yes	No	Yes	Yes		No, this is the first time I hear about that.	Yes	Yes, because that way the fetus will be protected against inborn anomalies and fewer miscarriages will occur.	It is an almost 100% protection against seasonal flu.	I have never been vaccinated against seasonal flu.	Yes, because medical staff has a greater chance to get infected and then spread the spread the virus.	Yes, because medical students rotate througt different departments in a hospital and can spread the virus.	I do not know
2016-03-31 16:07:58	Female	1994	Macedonia	Medicine	3	It is useful and safe and I think that everybody should get vaccinated.	Yes, I think it is effective.	Scientfic facts	Yes	Yes	Yes	Yes	Yes	Yes	Yes	I do not know	I do not know	I do not know	Yes	Yes	Yes	Yes	Yes	No	No	I do not know	Yes	Yes		Yes, I am aware it of and doing it properly.	Yes	No, because a specific programme is not safe to a pregnant woman or the fetus.	It won't necessary prevent you from contracting the seasonal flu, but the disease will be less serious.	Not regularly.	Yes, because medical staff has a greater chance to get infected and then spread the spread the virus.	Yes, because medical students rotate througt different departments in a hospital and can spread the virus.	Yes
2016-03-31 16:25:12	Male	1995	The Italy	Medicine	2	It is useful and safe and I think that everybody should get vaccinated.	Yes, I think it is effective.	Scientfic facts	Yes	Yes	Yes	Yes	Yes	Yes	Yes	Yes	Yes	Yes	Yes	Yes	Yes	Yes	Yes	No	Yes	Yes	Yes	Yes		Yes, I am aware it of and doing it properly.	Yes	Yes, because that way the fetus will be protected against inborn anomalies and fewer miscarriages will occur.	It won't necessary prevent you from contracting the seasonal flu, but the disease will be less serious.	Not regularly.	Yes, because medical staff has a greater chance to get infected and then spread the spread the virus.	Yes, because medical students rotate througt different departments in a hospital and can spread the virus.	I do not know
2016-03-31 16:27:37	Female	1994	Macedonia	Medicine	3	It is useful and safe and I think that everybody should get vaccinated.	Yes, I think it is effective.	Senior physicians, professors	Yes	No	Yes	Yes	No	No	No	I do not know	I do not know	No	I do not know	No	Yes	No	No	No	No	No	No	Yes		Yes, I am aware it of and doing it properly.	Yes	Yes, because that way the fetus will be protected against inborn anomalies and fewer miscarriages will occur.	It won't necessary prevent you from contracting the seasonal flu, but the disease will be less serious.	I have never been vaccinated against seasonal flu.	Yes, because medical staff has a greater chance to get infected and then spread the spread the virus.	Yes, because medical students rotate througt different departments in a hospital and can spread the virus.	I do not know
2016-03-31 16:49:00	Female	1994	Italy	Medicine	3	It is useful and safe and I think that everybody should get vaccinated.	Yes, I think it is effective.	Scientfic facts	Yes	No	Yes	Yes	Yes	Yes	Yes	Yes	Yes	Yes	Yes	I do not know	Yes	Yes	No	Yes	I do not know	No	I do not know	No	Yellow fever, malaric	Yes, I am aware it of and doing it properly.	Yes	Yes, because that way the fetus will be protected against inborn anomalies and fewer miscarriages will occur.	It won't necessary prevent you from contracting the seasonal flu, but the disease will be less serious.	Not regularly.	Yes, because medical staff has a greater chance to get infected and then spread the spread the virus.	Yes, because medical students rotate througt different departments in a hospital and can spread the virus.	Yes
2016-03-31 17:02:06	Female	1990	Greece	Medicine	6	It is useful and safe and I think that everybody should get vaccinated.	Yes, I think it is effective.	Scientfic facts	Yes	No	Yes	Yes	Yes	No	Yes	No	Yes	Yes	Yes	Yes	Yes	Yes	No	Yes	Yes	Yes	Yes	Yes		Yes, I am aware of it, but I am not sure if I have full vaccination.	Yes	Yes, because that way the fetus will be protected against inborn anomalies and fewer miscarriages will occur.	It won't necessary prevent you from contracting the seasonal flu, but the disease will be less serious.	I have never been vaccinated against seasonal flu.	Yes, because medical staff has a greater chance to get infected and then spread the spread the virus.	Yes, because medical students rotate througt different departments in a hospital and can spread the virus.	No
2016-03-31 17:02:17	Male	1993	Macedonia	Medicine	3	It is useful and safe and I think that everybody should get vaccinated.	Yes, I think it is effective.	Scientfic facts	Yes	I do not know	Yes	Yes	Yes	I do not know	Yes	I do not know	No	I do not know	I do not know	Yes	I do not know	I do not know	I do not know	No	I do not know	No	I do not know	Yes		Yes, I am aware it of and doing it properly.	Yes	Yes, because that way the fetus will be protected against inborn anomalies and fewer miscarriages will occur.	It won't necessary prevent you from contracting the seasonal flu, but the disease will be less serious.	I have never been vaccinated against seasonal flu.	Yes, because medical staff has a greater chance to get infected and then spread the spread the virus.	Yes, because medical students rotate througt different departments in a hospital and can spread the virus.	I do not know
2016-03-31 17:08:59	Female	1996	The Netherlands	Medicine	2	It is useful and safe and I think that everybody should get vaccinated.	Yes, I think it is effective.	Senior physicians, professors	Yes	Yes	Yes	Yes	Yes	Yes	Yes	Yes	Yes	Yes	Yes	Yes	Yes	Yes	No	Yes	Yes	No	Yes	No		Yes, I am aware it of and doing it properly.	Yes	Yes, because that way the fetus will be protected against inborn anomalies and fewer miscarriages will occur.	It won't necessary prevent you from contracting the seasonal flu, but the disease will be less serious.	Every season.	Yes, because medical staff has a greater chance to get infected and then spread the spread the virus.	Yes, because medical students rotate througt different departments in a hospital and can spread the virus.	No
2016-03-31 17:10:36	Female	1995	Croatia	Medicine	2	It is useful and safe and I think that everybody should get vaccinated.	Yes, I think it is effective.	Scientfic facts	Yes	No	Yes	Yes	Yes	Yes	Yes	No	Yes	I do not know	Yes	Yes	Yes	I do not know	No	Yes	I do not know	Yes	Yes	Yes		Yes, I am aware it of and doing it properly.	Yes	Yes, because that way the fetus will be protected against inborn anomalies and fewer miscarriages will occur.	It won't necessary prevent you from contracting the seasonal flu, but the disease will be less serious.	I have never been vaccinated against seasonal flu.	Yes, because medical staff has a greater chance to get infected and then spread the spread the virus.	Yes, because medical students rotate througt different departments in a hospital and can spread the virus.	I do not know
2016-03-31 17:19:23	Male	1992	The NL	Medicine	5	It is useful and safe and I think that everybody should get vaccinated.	Yes, I think it is effective.	Scientfic facts	Yes	No	Yes	Yes	Yes	Yes	Yes	No	No	No	Yes	Yes	Yes	Yes	No	No	No	No	No	No	HepA HepB Flu Rabiës Japanese Encephalitis Typhoid	Yes, I am aware it of and doing it properly.	Yes	Yes, because that way the fetus will be protected against inborn anomalies and fewer miscarriages will occur.	It won't necessary prevent you from contracting the seasonal flu, but the disease will be less serious.	Every season.	Yes, because medical staff has a greater chance to get infected and then spread the spread the virus.	Yes, because medical students rotate througt different departments in a hospital and can spread the virus.	No
2016-03-31 17:22:54	Female	1994	Greece	Medicine	4	It is useful and safe and I think that everybody should get vaccinated.	Yes, I think it is effective.	Scientfic facts	Yes	No	Yes	Yes	Yes	I do not know	I do not know	Yes	Yes	I do not know	Yes	Yes	Yes	Yes	Yes	Yes	I do not know	I do not know	Yes	Yes		Yes, I am aware of it, but I am not sure if I have full vaccination.	Yes	Yes, because that way the fetus will be protected against inborn anomalies and fewer miscarriages will occur.	It won't necessary prevent you from contracting the seasonal flu, but the disease will be less serious.	I haven only been vaccinated once.	No, because everyone should have the right to choose.	Yes, because medical students rotate througt different departments in a hospital and can spread the virus.	Yes
2016-03-31 17:30:08	Male	1983	Croatia	Medicine	Resident	It is useful and safe and I think that everybody should get vaccinated.	Yes, I think it is effective.	Scientfic facts	Yes	Yes	Yes	Yes	Yes	Yes	Yes	No	Yes	No	Yes	Yes	Yes	No	No	No	No	No	No	Yes	No other	Yes, I am aware it of and doing it properly.	Yes	Yes, because that way the fetus will be protected against inborn anomalies and fewer miscarriages will occur.	It is not useful because the seasonal flu virus mutates constantly and there is a different type every year.	I haven only been vaccinated once.	Yes, because medical staff has a greater chance to get infected and then spread the spread the virus.	Yes, because medical students rotate througt different departments in a hospital and can spread the virus.	No
2016-03-31 17:36:16	Male	1997	The Greeks	Medicine	1	It is useful and safe and I think that everybody should get vaccinated.	Yes, I think it is effective.	Senior physicians, professors	I don't know	No	Yes	I do not know	I do not know	I do not know	I do not know	I do not know	I do not know	I do not know	I do not know	I do not know	I do not know	I do not know	I do not know	I do not know	I do not know	I do not know	I do not know	I do not know		Yes, I am aware of it, but I am not sure if I have full vaccination.	No	Yes, because that way the fetus will be protected against inborn anomalies and fewer miscarriages will occur.	It is an almost 100% protection against seasonal flu.	I have never been vaccinated against seasonal flu.	Yes, because medical staff has a greater chance to get infected and then spread the spread the virus.	Yes, because medical students rotate througt different departments in a hospital and can spread the virus.	I do not know
2016-03-31 17:40:18	Male	1994	Italy	Medicine	3	It is useful and safe and I think that everybody should get vaccinated.	Yes, I think it is effective.	Scientfic facts	Yes	No	Yes	Yes	No	Yes	Yes	No	No	No	Yes	Yes	Yes	No	No	No	No	No	No	Yes		Yes, I am aware it of and doing it properly.	Yes	Yes, because that way the fetus will be protected against inborn anomalies and fewer miscarriages will occur.	It won't necessary prevent you from contracting the seasonal flu, but the disease will be less serious.	I have never been vaccinated against seasonal flu.	Yes, because medical staff has a greater chance to get infected and then spread the spread the virus.	Yes, because medical students rotate througt different departments in a hospital and can spread the virus.	No
2016-03-31 17:40:55	Female	1995	Greece	Medicine	3	It is useful and safe and I think that everybody should get vaccinated.	Yes, I think it is effective.	Scientfic facts	Yes	Yes	Yes	Yes	Yes	Yes	Yes	No	Yes	No	Yes	Yes	Yes	No	Yes	Yes	No	No	No	Yes		Yes, I am aware of it, but I am not sure if I have full vaccination.	Yes	Yes, because that way the fetus will be protected against inborn anomalies and fewer miscarriages will occur.	It is not useful because the seasonal flu virus mutates constantly and there is a different type every year.	I have never been vaccinated against seasonal flu.	Yes, because medical staff has a greater chance to get infected and then spread the spread the virus.	Yes, because medical students rotate througt different departments in a hospital and can spread the virus.	No
2016-03-31 17:54:29	Female	1995	The Netherlands	Biomedical Sciences	3	It is useful and safe and I think that everybody should get vaccinated.	Yes, I think it is effective.	Scientfic facts	Yes	No	Yes	Yes	Yes	No	Yes	No	Yes	No	Yes	Yes	Yes	Yes	No	Yes	Yes	Yes	No	Yes	Vacation	Yes, I am aware it of and doing it properly.	Yes	Yes, because that way the fetus will be protected against inborn anomalies and fewer miscarriages will occur.	It is not useful because the seasonal flu virus mutates constantly and there is a different type every year.	I have never been vaccinated against seasonal flu.	Yes, because medical staff has a greater chance to get infected and then spread the spread the virus.	Yes, because medical students rotate througt different departments in a hospital and can spread the virus.	No
2016-03-31 17:55:23	Female	1996	Macedonia	Medicine	1	It is useful and safe and I think that everybody should get vaccinated.	Yes, I think it is effective.	Senior physicians, professors	Yes	No	Yes	Yes	Yes	I do not know	I do not know	No	No	Yes	Yes	Yes	Yes	Yes	Yes	No	No	No	Yes	Yes		Yes, I am aware of it, but I am not sure if I have full vaccination.	Yes	Yes, because that way the fetus will be protected against inborn anomalies and fewer miscarriages will occur.	It won't necessary prevent you from contracting the seasonal flu, but the disease will be less serious.	I have never been vaccinated against seasonal flu.	Yes, because medical staff has a greater chance to get infected and then spread the spread the virus.	Yes, because medical students rotate througt different departments in a hospital and can spread the virus.	I do not know
2016-03-31 17:59:09	Female	1993	Lithuania	Medicine	4	It is useful and safe and I think that everybody should get vaccinated.	Yes, I think it is effective.	Scientfic facts	Yes	No	Yes	Yes	I do not know	I do not know	Yes	I do not know	Yes	I do not know	I do not know	I do not know	I do not know	I do not know	No	No	I do not know	I do not know	I do not know	Yes	-	Yes, I am aware of it, but I am not sure if I have full vaccination.	Yes	Yes, because that way the fetus will be protected against inborn anomalies and fewer miscarriages will occur.	It won't necessary prevent you from contracting the seasonal flu, but the disease will be less serious.	I have never been vaccinated against seasonal flu.	Yes, because medical staff has a greater chance to get infected and then spread the spread the virus.	Yes, because medical students rotate througt different departments in a hospital and can spread the virus.	I do not know
2016-03-31 17:59:40	Female	1991	Lithuania	Medicine	6	It is useful and safe and I think that everybody should get vaccinated.	Yes, I think it is effective.	Scientfic facts	Yes	No	Yes	Yes	Yes	Yes	Yes	No	Yes	No	Yes	Yes	Yes	No	No	No	Yes	Yes	Yes	Yes		Yes, I am aware it of and doing it properly.	Yes	Yes, because that way the fetus will be protected against inborn anomalies and fewer miscarriages will occur.	It won't necessary prevent you from contracting the seasonal flu, but the disease will be less serious.	I have never been vaccinated against seasonal flu.	Yes, because medical staff has a greater chance to get infected and then spread the spread the virus.	Yes, because medical students rotate througt different departments in a hospital and can spread the virus.	No
2016-03-31 18:00:51	Male	1994	Macedonia	Medicine	4	It is useful and safe and I think that everybody should get vaccinated.	Yes, I think it is effective.	Senior physicians, professors	Yes	No	Yes	Yes	Yes	Yes	Yes	No	Yes	I do not know	I do not know	Yes	Yes	Yes	Yes	No	I do not know	No	I do not know	Yes		Yes, I am aware it of and doing it properly.	Yes	Yes, because that way the fetus will be protected against inborn anomalies and fewer miscarriages will occur.	It won't necessary prevent you from contracting the seasonal flu, but the disease will be less serious.	I have never been vaccinated against seasonal flu.	No, because everyone should have the right to choose.	No, because everyone should have the right to choose.	No
2016-03-31 18:03:55	Female	1993	Lithuania	Medicine	3	It is useful and safe and I think that everybody should get vaccinated.	Yes, I think it is effective.	Scientfic facts	Yes	No	Yes	Yes	Yes	Yes	Yes	Yes	Yes	I do not know	Yes	Yes	Yes	No	No	No	I do not know	I do not know	I do not know	Yes		Yes, I am aware of it, but I am not sure if I have full vaccination.	Yes	No, because a specific programme is not safe to a pregnant woman or the fetus.	It won't necessary prevent you from contracting the seasonal flu, but the disease will be less serious.	I have never been vaccinated against seasonal flu.	Yes, because medical staff has a greater chance to get infected and then spread the spread the virus.	Yes, because medical students rotate througt different departments in a hospital and can spread the virus.	I do not know
2016-03-31 18:05:44	Female	1996	Germany	Medicine	2	There is too little evidence to prove that it is effective.	No because I don't think that such things should be forced on.	My relatives	Yes	No	Yes	Yes	No	No	No	No	Yes	No	Yes	Yes	Yes	No	No	No	No	No	No	No		Yes, I am aware of it, but I am not sure if I have full vaccination.	No	Yes, because that way the fetus will be protected against inborn anomalies and fewer miscarriages will occur.	It is not useful because the seasonal flu virus mutates constantly and there is a different type every year.	I have never been vaccinated against seasonal flu.	No, because everyone should have the right to choose.	No, because everyone should have the right to choose.	I do not know
2016-03-31 18:07:21	Male	1993	Lithuania	Medicine	5	It is useful and safe and I think that everybody should get vaccinated.	Yes, I think it is effective.	Scientfic facts	Yes	No	Yes	Yes	Yes	Yes	Yes	No	Yes	No	Yes	Yes	Yes	Yes	I do not know	No	Yes	No	I do not know	Yes	None	Yes, I am aware it of and doing it properly.	Never thought about that	Yes, because that way the fetus will be protected against inborn anomalies and fewer miscarriages will occur.	It is not useful because the seasonal flu virus mutates constantly and there is a different type every year.	I have never been vaccinated against seasonal flu.	Yes, because medical staff has a greater chance to get infected and then spread the spread the virus.	Yes, because medical students rotate througt different departments in a hospital and can spread the virus.	No
2016-03-31 18:10:23	Other	1991	Lithuania	Medicine	6	It is useful and safe and I think that everybody should get vaccinated.	Yes, I think it is effective.	Scientfic facts	Yes	No	Yes	Yes	Yes	No	Yes	No	No	No	Yes	Yes	Yes	No	No	No	Yes	Yes	Yes	No		Yes, I am aware of it, but I am not sure if I have full vaccination.	Yes	Yes, because that way the fetus will be protected against inborn anomalies and fewer miscarriages will occur.	It won't necessary prevent you from contracting the seasonal flu, but the disease will be less serious.	I have never been vaccinated against seasonal flu.	Yes, because medical staff has a greater chance to get infected and then spread the spread the virus.	Yes, because medical students rotate througt different departments in a hospital and can spread the virus.	No
2016-03-31 18:17:14	Female	1992	Lithuania	Medicine	4	It is useful and safe and I think that everybody should get vaccinated.	Yes, I think it is effective.	Scientfic facts	Yes	No	Yes	Yes	Yes	Yes	Yes	No	No	No	Yes	Yes	Yes	No	No	No	No	No	No	Yes		Yes, I am aware it of and doing it properly.	Yes	Yes, because that way the fetus will be protected against inborn anomalies and fewer miscarriages will occur.	It won't necessary prevent you from contracting the seasonal flu, but the disease will be less serious.	I have never been vaccinated against seasonal flu.	Yes, because medical staff has a greater chance to get infected and then spread the spread the virus.	Yes, because medical students rotate througt different departments in a hospital and can spread the virus.	No
2016-03-31 18:17:39	Female	1992	Lithuania	Medicine	5	It is useful and safe and I think that everybody should get vaccinated.	Yes, I think it is effective.	Scientfic facts	Yes	No	Yes	Yes	Yes	Yes	Yes	No	Yes	No	Yes	Yes	Yes	No	Yes	No	I do not know	I do not know	I do not know	Yes		Yes, I am aware it of and doing it properly.	Yes	Yes, because that way the fetus will be protected against inborn anomalies and fewer miscarriages will occur.	It won't necessary prevent you from contracting the seasonal flu, but the disease will be less serious.	Not regularly.	Yes, because medical staff has a greater chance to get infected and then spread the spread the virus.	Yes, because medical students rotate througt different departments in a hospital and can spread the virus.	No
2016-03-31 18:19:51	Male	1997	Greece	Medicine	1	It is useful and safe and I think that everybody should get vaccinated.	Yes, I think it is effective.	Scientfic facts	Yes	Yes	Yes	Yes	Yes	I do not know	I do not know	Yes	Yes	Yes	Yes	I do not know	I do not know	I do not know	I do not know	No	No	No	Yes	Yes		Yes, I am aware it of and doing it properly.	Yes	Yes, because that way the fetus will be protected against inborn anomalies and fewer miscarriages will occur.	It won't necessary prevent you from contracting the seasonal flu, but the disease will be less serious.	Every other season.	Yes, because medical staff has a greater chance to get infected and then spread the spread the virus.	Yes, because medical students rotate througt different departments in a hospital and can spread the virus.	I do not know
2016-03-31 18:21:55	Male	1990	Italy	Medicine	4	It is useful and safe and I think that everybody should get vaccinated.	Yes, I think it is effective.	Scientfic facts	Yes	No	Yes	Yes	Yes	No	Yes	No	Yes	Yes	Yes	Yes	Yes	No	Yes	No	No	No	No	No		Yes, I am aware it of and doing it properly.	Yes	Yes, because that way the fetus will be protected against inborn anomalies and fewer miscarriages will occur.	It won't necessary prevent you from contracting the seasonal flu, but the disease will be less serious.	I haven only been vaccinated once.	Yes, because medical staff has a greater chance to get infected and then spread the spread the virus.	No, because everyone should have the right to choose.	No
2016-03-31 18:27:48	Male	1994	Macedonia	Medicine	3	It is useful and safe and I think that everybody should get vaccinated.	Yes, I think it is effective.	Scientfic facts	Yes	No	Yes	Yes	Yes	I do not know	Yes	Yes	Yes	I do not know	I do not know	Yes	Yes	I do not know	No	No	Yes	No	I do not know	Yes	I don`t know, beacuse my medical cartoon is not with me now, to see! and im not shure	Yes, I am aware it of and doing it properly.	Yes	No, because a specific programme is not safe to a pregnant woman or the fetus.	It is not useful because the seasonal flu virus mutates constantly and there is a different type every year.	Not regularly.	Yes, because medical staff has a greater chance to get infected and then spread the spread the virus.	Yes, because medical students rotate througt different departments in a hospital and can spread the virus.	I do not know
2016-03-31 18:30:09	Female	1993	Lithuania	Medicine	4	It is useful and safe and I think that everybody should get vaccinated.	Yes, I think it is effective.	Scientfic facts	Yes	No	Yes	Yes	Yes	No	Yes	No	No	No	Yes	Yes	No	No	No	No	Yes	Yes	No	No		Yes, I am aware it of and doing it properly.	Yes	Yes, because that way the fetus will be protected against inborn anomalies and fewer miscarriages will occur.	It won't necessary prevent you from contracting the seasonal flu, but the disease will be less serious.	I have never been vaccinated against seasonal flu.	Yes, because medical staff has a greater chance to get infected and then spread the spread the virus.	Yes, because medical students rotate througt different departments in a hospital and can spread the virus.	I do not know
2016-03-31 18:31:51	Female	1994	Greece	Medicine	4	It is useful and safe and I think that everybody should get vaccinated.	Yes, I think it is effective.	Scientfic facts	Yes	No	Yes	Yes	Yes	Yes	Yes	No	Yes	Yes	Yes	Yes	Yes	Yes	Yes	Yes	Yes	Yes	No	Yes		Yes, I am aware of it, but I am not sure if I have full vaccination.	Yes	Yes, because that way the fetus will be protected against inborn anomalies and fewer miscarriages will occur.	It won't necessary prevent you from contracting the seasonal flu, but the disease will be less serious.	Not regularly.	Yes, because medical staff has a greater chance to get infected and then spread the spread the virus.	Yes, because medical students rotate througt different departments in a hospital and can spread the virus.	No
2016-03-31 18:32:28	Female	1991	Lithuania	Medicine	6	It is useful and safe and I think that everybody should get vaccinated.	Yes, I think it is effective.	Scientfic facts	Yes	Yes	Yes	Yes	I do not know	No	I do not know	No	Yes	No	Yes	Yes	Yes	No	No	Yes	No	No	No	Yes		Yes, I am aware it of and doing it properly.	Yes	Yes, because that way the fetus will be protected against inborn anomalies and fewer miscarriages will occur.	It won't necessary prevent you from contracting the seasonal flu, but the disease will be less serious.	Every season.	Yes, because medical staff has a greater chance to get infected and then spread the spread the virus.	Yes, because medical students rotate througt different departments in a hospital and can spread the virus.	No
2016-03-31 18:34:31	Female	1993	Lithuania	Medicine	4	It is useful and safe and I think that everybody should get vaccinated.	Yes, I think it is effective.	Scientfic facts	Yes	No	Yes	Yes	Yes	Yes	Yes	Yes	Yes	No	Yes	Yes	Yes	No	No	Yes	No	No	No	Yes	Any	Yes, I am aware of it, but I am not sure if I have full vaccination.	Yes	Yes, because that way the fetus will be protected against inborn anomalies and fewer miscarriages will occur.	It is an almost 100% protection against seasonal flu.	I have never been vaccinated against seasonal flu.	Yes, because medical staff has a greater chance to get infected and then spread the spread the virus.	Yes, because medical students rotate througt different departments in a hospital and can spread the virus.	I do not know
2016-03-31 18:35:53	Female	1997	Macedonia	Medicine	1	It is useful and safe and I think that everybody should get vaccinated.	Yes, I think it is effective.	Scientfic facts	Yes	No	Yes	Yes	Yes	Yes	Yes	No	Yes	No	Yes	Yes	Yes	No	Yes	No	No	No	Yes	Yes		Yes, I am aware it of and doing it properly.	Yes	Yes, because that way the fetus will be protected against inborn anomalies and fewer miscarriages will occur.	It is an almost 100% protection against seasonal flu.	I have never been vaccinated against seasonal flu.	Yes, because medical staff has a greater chance to get infected and then spread the spread the virus.	Yes, because medical students rotate througt different departments in a hospital and can spread the virus.	No
2016-03-31 18:39:14	Female	1992	Lithuania	Medicine	5	It is useful and safe and I think that everybody should get vaccinated.	Yes, I think it is effective.	Scientfic facts	Yes	No	Yes	Yes	I do not know	No	Yes	I do not know	Yes	No	No	I do not know	Yes	No	No	No	No	No	No	No	Encephalitis	Yes, I am aware it of and doing it properly.	Yes	Yes, because that way the fetus will be protected against inborn anomalies and fewer miscarriages will occur.	It won't necessary prevent you from contracting the seasonal flu, but the disease will be less serious.	I have never been vaccinated against seasonal flu.	Yes, because medical staff has a greater chance to get infected and then spread the spread the virus.	Yes, because medical students rotate througt different departments in a hospital and can spread the virus.	Yes
2016-03-31 18:45:55	Male	1994	Lithuania	Medicine	3	It is useful and safe and I think that everybody should get vaccinated.	Yes, I think it is effective.	Scientfic facts	Yes	No	Yes	Yes	Yes	Yes	Yes	Yes	Yes	Yes	Yes	Yes	Yes	No	No	No	No	No	No	Yes		Yes, I am aware it of and doing it properly.	Yes	Yes, because that way the fetus will be protected against inborn anomalies and fewer miscarriages will occur.	It is not useful because the seasonal flu virus mutates constantly and there is a different type every year.	I haven only been vaccinated once.	Yes, because medical staff has a greater chance to get infected and then spread the spread the virus.	Yes, because medical students rotate througt different departments in a hospital and can spread the virus.	No
2016-03-31 18:47:19	Female	1992	Lithuania	Medicine	5	It is useful and safe and I think that everybody should get vaccinated.	Yes, I think it is effective.	Scientfic facts	Yes	No	Yes	Yes	Yes	No	Yes	No	Yes	No	Yes	Yes	Yes	No	No	No	No	No	No	No	0	Yes, I am aware it of and doing it properly.	Yes	Yes, because that way the fetus will be protected against inborn anomalies and fewer miscarriages will occur.	It is not useful because the seasonal flu virus mutates constantly and there is a different type every year.	I have never been vaccinated against seasonal flu.	Yes, because medical staff has a greater chance to get infected and then spread the spread the virus.	Yes, because medical students rotate througt different departments in a hospital and can spread the virus.	No
2016-03-31 18:50:50	Female	1992	Lithuania	Medicine	5	It is useful and safe and I think that everybody should get vaccinated.	Yes, I think it is effective.	Scientfic facts	Yes	I do not know	Yes	Yes	Yes	Yes	Yes	No	No	No	Yes	Yes	Yes	Yes	Yes	No	No	No	Yes	No		Yes, I am aware it of and doing it properly.	Yes	Yes, because that way the fetus will be protected against inborn anomalies and fewer miscarriages will occur.	It won't necessary prevent you from contracting the seasonal flu, but the disease will be less serious.	Not regularly.	Yes, because medical staff has a greater chance to get infected and then spread the spread the virus.	Yes, because medical students rotate througt different departments in a hospital and can spread the virus.	No
2016-03-31 18:51:43	Female	1993	Lithuania	Medicine	4	It is useful and safe and I think that everybody should get vaccinated.	Yes, I think it is effective.	Scientfic facts	Yes	No	No	No	Yes	Yes	Yes	Yes	Yes	No	Yes	Yes	Yes	No	Yes	Yes	Yes	No	Yes	Yes		Yes, I am aware of it, but I am not sure if I have full vaccination.	Yes	Yes, because that way the fetus will be protected against inborn anomalies and fewer miscarriages will occur.	It won't necessary prevent you from contracting the seasonal flu, but the disease will be less serious.	Not regularly.	Yes, because medical staff has a greater chance to get infected and then spread the spread the virus.	Yes, because medical students rotate througt different departments in a hospital and can spread the virus.	No
2016-03-31 18:51:54	Male	1993	Macedonia	Medicine	4	It is useful and safe and I think that everybody should get vaccinated.	Yes, I think it is effective.	Scientfic facts	Yes	No	Yes	Yes	Yes	No	Yes	No	No	Yes	Yes	Yes	Yes	I do not know	I do not know	I do not know	No	No	I do not know	Yes	Swine influenza	Yes, I am aware it of and doing it properly.	Yes	No, because a specific programme is not safe to a pregnant woman or the fetus.	It won't necessary prevent you from contracting the seasonal flu, but the disease will be less serious.	I have never been vaccinated against seasonal flu.	Yes, because medical staff has a greater chance to get infected and then spread the spread the virus.	Yes, because medical students rotate througt different departments in a hospital and can spread the virus.	I do not know
2016-03-31 18:54:02	Female	1994	The Netherlands	Medicine	4	It is useful and safe and I think that everybody should get vaccinated.	Yes, I think it is effective.	Scientfic facts	Yes	Yes	Yes	Yes	Yes	No	Yes	No	No	No	Yes	Yes	Yes	Yes	Yes	Yes	No	No	No	No		Yes, I am aware it of and doing it properly.	Yes	No, because a specific programme is not safe to a pregnant woman or the fetus.	It won't necessary prevent you from contracting the seasonal flu, but the disease will be less serious.	I haven only been vaccinated once.	No, because everyone should have the right to choose.	Yes, because medical students rotate througt different departments in a hospital and can spread the virus.	No
2016-03-31 18:54:02	Female	1991	Lithuania	Medicine	6	It is useful and safe and I think that everybody should get vaccinated.	Yes, I think it is effective.	Scientfic facts	Yes	No	Yes	Yes	Yes	Yes	Yes	Yes	Yes	No	Yes	Yes	Yes	No	Yes	Yes	No	No	No	Yes	Tick- borne encefalitis	Yes, I am aware it of and doing it properly.	Yes	Yes, because that way the fetus will be protected against inborn anomalies and fewer miscarriages will occur.	It is not useful because the seasonal flu virus mutates constantly and there is a different type every year.	Not regularly.	Yes, because medical staff has a greater chance to get infected and then spread the spread the virus.	Yes, because medical students rotate througt different departments in a hospital and can spread the virus.	No
2016-03-31 18:55:28	Male	1992	Lithuania	Medicine	5	It is useful and safe and I think that everybody should get vaccinated.	Yes, I think it is effective.	Social Media	I don't know	No	Yes	Yes	I do not know	No	No	No	Yes	No	Yes	Yes	Yes	No	No	No	No	No	No	Yes		Yes, I am aware of it, but I am not sure if I have full vaccination.	Yes	Yes, because that way the fetus will be protected against inborn anomalies and fewer miscarriages will occur.	It won't necessary prevent you from contracting the seasonal flu, but the disease will be less serious.	I have never been vaccinated against seasonal flu.	Yes, because medical staff has a greater chance to get infected and then spread the spread the virus.	Yes, because medical students rotate througt different departments in a hospital and can spread the virus.	No
2016-03-31 19:03:05	Male	1972	united states	Nursery	attending	It is useful and safe and I think that everybody should get vaccinated.	Yes, I think it is effective.	Scientfic facts	Yes	Yes	Yes	Yes	Yes	I do not know	Yes	No	Yes	No	Yes	Yes	Yes	No	Yes	No	No	No	No	No		Yes, I am aware it of and doing it properly.	Yes	Yes, because that way the fetus will be protected against inborn anomalies and fewer miscarriages will occur.	It won't necessary prevent you from contracting the seasonal flu, but the disease will be less serious.	Every season.	Yes, because medical staff has a greater chance to get infected and then spread the spread the virus.	Yes, because medical students rotate througt different departments in a hospital and can spread the virus.	No
2016-03-31 19:05:25	Female	1991	Lithuania	Medicine	6	It is useful and safe and I think that everybody should get vaccinated.	Yes, I think it is effective.	Scientfic facts	Yes	No	Yes	Yes	Yes	No	Yes	No	Yes	No	Yes	Yes	Yes	No	No	Yes	No	No	No	No		Yes, I am aware of it, but I am not sure if I have full vaccination.	Yes	Yes, because that way the fetus will be protected against inborn anomalies and fewer miscarriages will occur.	It is not useful because the seasonal flu virus mutates constantly and there is a different type every year.	I have never been vaccinated against seasonal flu.	Yes, because medical staff has a greater chance to get infected and then spread the spread the virus.	Yes, because medical students rotate througt different departments in a hospital and can spread the virus.	No
2016-03-31 19:05:30	Female	1993	Republic of Macedonia	Medicine	3	It is useful and safe and I think that everybody should get vaccinated.	Yes, I think it is effective.	Scientfic facts	Yes	No	Yes	Yes	Yes	No	Yes	No	No	No	Yes	Yes	Yes	No	Yes	No	No	Yes	Yes	Yes		Yes, I am aware it of and doing it properly.	Yes	Yes, because that way the fetus will be protected against inborn anomalies and fewer miscarriages will occur.	It won't necessary prevent you from contracting the seasonal flu, but the disease will be less serious.	I have never been vaccinated against seasonal flu.	Yes, because medical staff has a greater chance to get infected and then spread the spread the virus.	Yes, because medical students rotate througt different departments in a hospital and can spread the virus.	No
2016-03-31 19:07:04	Female	1991	Lithuania	Medicine	6	It is useful and safe and I think that everybody should get vaccinated.	Yes, I think it is effective.	Scientfic facts	Yes	Yes	Yes	Yes	Yes	Yes	Yes	No	Yes	No	Yes	Yes	Yes	No	No	No	No	No	No	Yes	None	Yes, I am aware it of and doing it properly.	Yes	Yes, because that way the fetus will be protected against inborn anomalies and fewer miscarriages will occur.	It won't necessary prevent you from contracting the seasonal flu, but the disease will be less serious.	Every season.	Yes, because medical staff has a greater chance to get infected and then spread the spread the virus.	Yes, because medical students rotate througt different departments in a hospital and can spread the virus.	No
2016-03-31 19:08:37	Male	1995	Lithuania	Medicine	2	It is useful and safe and I think that everybody should get vaccinated.	Yes, I think it is effective.	Scientfic facts	Yes	Yes	Yes	Yes	I do not know	I do not know	I do not know	No	No	I do not know	I do not know	I do not know	I do not know	I do not know	No	No	I do not know	I do not know	I do not know	I do not know		Yes, I am aware it of and doing it properly.	Yes	Yes, because that way the fetus will be protected against inborn anomalies and fewer miscarriages will occur.	It won't necessary prevent you from contracting the seasonal flu, but the disease will be less serious.	I haven only been vaccinated once.	Yes, because medical staff has a greater chance to get infected and then spread the spread the virus.	Yes, because medical students rotate througt different departments in a hospital and can spread the virus.	I do not know
2016-03-31 19:09:03	Female	1992	Lithuania	Medicine	5	It is useful and safe and I think that everybody should get vaccinated.	Yes, I think it is effective.	Scientfic facts	Yes	Yes	Yes	Yes	Yes	No	Yes	No	Yes	No	Yes	Yes	Yes	No	No	No	No	No	No	No	Non	Yes, I am aware it of and doing it properly.	Yes	No, because a specific programme is not safe to a pregnant woman or the fetus.	It won't necessary prevent you from contracting the seasonal flu, but the disease will be less serious.	I have never been vaccinated against seasonal flu.	Yes, because medical staff has a greater chance to get infected and then spread the spread the virus.	Yes, because medical students rotate througt different departments in a hospital and can spread the virus.	No
2016-03-31 19:11:24	Male	1991	Lithuania	Medicine	4	It is useful and safe and I think that everybody should get vaccinated.	Yes, I think it is effective.	Scientfic facts	Yes	No	Yes	Yes	Yes	Yes	Yes	No	No	Yes	Yes	Yes	Yes	Yes	Yes	Yes	Yes	Yes	Yes	Yes	Don't remember	Yes, I am aware of it, but I am not sure if I have full vaccination.	Never thought about that	Yes, because that way the fetus will be protected against inborn anomalies and fewer miscarriages will occur.	It won't necessary prevent you from contracting the seasonal flu, but the disease will be less serious.	Not regularly.	Yes, because medical staff has a greater chance to get infected and then spread the spread the virus.	Yes, because medical students rotate througt different departments in a hospital and can spread the virus.	No
2016-03-31 19:21:59	Female	1991	Macedonia	Medicine	6	It is useful and safe and I think that everybody should get vaccinated.	Yes, I think it is effective.	Scientfic facts	Yes	Yes	Yes	Yes	Yes	Yes	Yes	No	No	No	Yes	Yes	Yes	No	Yes	No	No	No	Yes	Yes		Yes, I am aware it of and doing it properly.	Yes	Yes, because that way the fetus will be protected against inborn anomalies and fewer miscarriages will occur.	It won't necessary prevent you from contracting the seasonal flu, but the disease will be less serious.	Not regularly.	Yes, because medical staff has a greater chance to get infected and then spread the spread the virus.	Yes, because medical students rotate througt different departments in a hospital and can spread the virus.	No
2016-03-31 19:22:39	Male	1992	Lithuania	Medicine	4	It is useful and safe and I think that everybody should get vaccinated.	Yes, I think it is effective.	Scientfic facts	Yes	No	Yes	Yes	Yes	No	Yes	No	Yes	No	Yes	Yes	Yes	No	No	No	No	No	No	No	tick meningoencephalytis	Yes, I am aware it of and doing it properly.	Yes	Yes, because that way the fetus will be protected against inborn anomalies and fewer miscarriages will occur.	It won't necessary prevent you from contracting the seasonal flu, but the disease will be less serious.	Every season.	Yes, because medical staff has a greater chance to get infected and then spread the spread the virus.	Yes, because medical students rotate througt different departments in a hospital and can spread the virus.	No
2016-03-31 19:23:04	Female	1992	Lithuania	Medicine	5	It is useful and safe and I think that everybody should get vaccinated.	Yes, I think it is effective.	Scientfic facts	Yes	Yes	Yes	Yes	Yes	Yes	Yes	Yes	Yes	Yes	Yes	Yes	Yes	Yes	Yes	Yes	Yes	Yes	Yes	Yes		Yes, I am aware it of and doing it properly.	Yes	No, because everyone should have the right to choose.	It won't necessary prevent you from contracting the seasonal flu, but the disease will be less serious.	Not regularly.	Yes, because medical staff has a greater chance to get infected and then spread the spread the virus.	Yes, because medical students rotate througt different departments in a hospital and can spread the virus.	Yes
2016-03-31 19:25:04	Male	1993	Lithuania	Medicine	4	It is useful and safe and I think that everybody should get vaccinated.	Yes, I think it is effective.	Scientfic facts	Yes	No	Yes	Yes	I do not know	I do not know	I do not know	I do not know	Yes	I do not know	I do not know	I do not know	I do not know	I do not know	No	No	No	I do not know	No	Yes	tick-borne encephalitis	Yes, I am aware it of and doing it properly.	Yes	Yes, because that way the fetus will be protected against inborn anomalies and fewer miscarriages will occur.	It won't necessary prevent you from contracting the seasonal flu, but the disease will be less serious.	I haven only been vaccinated once.	Yes, because medical staff has a greater chance to get infected and then spread the spread the virus.	Yes, because medical students rotate througt different departments in a hospital and can spread the virus.	I do not know
2016-03-31 19:36:17	Female	1990	Lithuania	Medicine	Resident	It is useful and safe and I think that everybody should get vaccinated.	Yes, I think it is effective.	Scientfic facts	Yes	Yes	Yes	Yes	Yes	Yes	Yes	No	Yes	No	Yes	Yes	Yes	No	No	No	No	No	No	Yes		Yes, I am aware it of and doing it properly.	Yes	Yes, because that way the fetus will be protected against inborn anomalies and fewer miscarriages will occur.	It won't necessary prevent you from contracting the seasonal flu, but the disease will be less serious.	Every other season.	Yes, because medical staff has a greater chance to get infected and then spread the spread the virus.	Yes, because medical students rotate througt different departments in a hospital and can spread the virus.	No
2016-03-31 19:38:52	Female	1992	Lithuania w	Medicine	5	It is useful and safe and I think that everybody should get vaccinated.	Yes, I think it is effective.	Scientfic facts	Yes	No	Yes	Yes	Yes	Yes	No	No	Yes	No	No	No	No	No	No	No	No	No	No	No	Encephalitis	Yes, I am aware it of and doing it properly.	Yes	Yes, because that way the fetus will be protected against inborn anomalies and fewer miscarriages will occur.	It won't necessary prevent you from contracting the seasonal flu, but the disease will be less serious.	Not regularly.	Yes, because medical staff has a greater chance to get infected and then spread the spread the virus.	Yes, because medical students rotate througt different departments in a hospital and can spread the virus.	Yes
2016-03-31 19:42:17	Male	1994	Lithuania	Medicine	3	It is useful and safe and I think that everybody should get vaccinated.	Yes, I think it is effective.	Scientfic facts	Yes	No	Yes	No	No	No	No	Yes	Yes	No	No	No	Yes	No	No	No	Yes	Yes	Yes	No		Yes, I am aware it of and doing it properly.	Yes	Yes, because that way the fetus will be protected against inborn anomalies and fewer miscarriages will occur.	It won't necessary prevent you from contracting the seasonal flu, but the disease will be less serious.	Not regularly.	Yes, because medical staff has a greater chance to get infected and then spread the spread the virus.	Yes, because medical students rotate througt different departments in a hospital and can spread the virus.	No
2016-03-31 19:44:26	Female	1993	Lithuania	Medicine	5	It is useful and safe and I think that everybody should get vaccinated.	Yes, I think it is effective.	Scientfic facts	Yes	No	Yes	Yes	Yes	I do not know	Yes	I do not know	Yes	I do not know	Yes	Yes	Yes	I do not know	No	No	No	No	I do not know	No	Tick-borne encephalitis vaccine	Yes, I am aware it of and doing it properly.	Yes	Yes, because that way the fetus will be protected against inborn anomalies and fewer miscarriages will occur.	It won't necessary prevent you from contracting the seasonal flu, but the disease will be less serious.	Not regularly.	Yes, because medical staff has a greater chance to get infected and then spread the spread the virus.	Yes, because medical students rotate througt different departments in a hospital and can spread the virus.	I do not know
2016-03-31 19:49:25	Male	1995	Lithuania	Pharmacy	1	It is useful and safe and I think that everybody should get vaccinated.	Yes, I think it is effective.	Scientfic facts	Yes	I do not know	I do not know	I do not know	I do not know	I do not know	I do not know	I do not know	I do not know	I do not know	I do not know	I do not know	I do not know	I do not know	I do not know	I do not know	I do not know	I do not know	I do not know	I do not know		Yes, I am aware of it, but I am not sure if I have full vaccination.	Never thought about that	Yes, because that way the fetus will be protected against inborn anomalies and fewer miscarriages will occur.	It won't necessary prevent you from contracting the seasonal flu, but the disease will be less serious.	Not regularly.	No, because everyone should have the right to choose.	No, because everyone should have the right to choose.	I do not know
2016-03-31 19:56:23	Male	1991	Lithuania	Medicine	6	It is useful and safe and I think that everybody should get vaccinated.	Yes, I think it is effective.	Scientfic facts	Yes	No	Yes	Yes	Yes	Yes	Yes	Yes	Yes	No	Yes	Yes	Yes	No	No	No	No	No	No	Yes		Yes, I am aware of it, but I am not sure if I have full vaccination.	Yes	Yes, because that way the fetus will be protected against inborn anomalies and fewer miscarriages will occur.	It won't necessary prevent you from contracting the seasonal flu, but the disease will be less serious.	Not regularly.	Yes, because medical staff has a greater chance to get infected and then spread the spread the virus.	Yes, because medical students rotate througt different departments in a hospital and can spread the virus.	Yes
2016-03-31 19:59:41	Male	1990	Germany	Medicine	6	It is useful and safe and I think that everybody should get vaccinated.	Yes, I think it is effective.	Scientfic facts	Yes	No	Yes	Yes	Yes	Yes	Yes	No	Yes	No	Yes	Yes	Yes	No	No	No	No	No	No	Yes		Yes, I am aware it of and doing it properly.	Never thought about that	No, because everyone should have the right to choose.	It is not useful because the seasonal flu virus mutates constantly and there is a different type every year.	I have never been vaccinated against seasonal flu.	No, because everyone should have the right to choose.	No, because everyone should have the right to choose.	No
2016-03-31 20:14:19	Female	1995	Lithuania	Medicine	3	It is useful and safe and I think that everybody should get vaccinated.	Yes, I think it is effective.	Scientfic facts	Yes	No	Yes	Yes	Yes	No	Yes	I do not know	I do not know	I do not know	Yes	Yes	Yes	No	No	No	I do not know	I do not know	I do not know	I do not know		Yes, I am aware it of and doing it properly.	Yes	Yes, because that way the fetus will be protected against inborn anomalies and fewer miscarriages will occur.	It won't necessary prevent you from contracting the seasonal flu, but the disease will be less serious.	I have never been vaccinated against seasonal flu.	Yes, because medical staff has a greater chance to get infected and then spread the spread the virus.	Yes, because medical students rotate througt different departments in a hospital and can spread the virus.	I do not know
2016-03-31 20:26:41	Female	1991	Lithuania	Medicine	resident	It is useful and safe and I think that everybody should get vaccinated.	Yes, I think it is effective.	Scientfic facts	Yes	Yes	Yes	Yes	Yes	No	Yes	No	Yes	No	Yes	Yes	Yes	No	Yes	No	No	No	No	Yes		Yes, I am aware it of and doing it properly.	Yes	Yes, because that way the fetus will be protected against inborn anomalies and fewer miscarriages will occur.	It won't necessary prevent you from contracting the seasonal flu, but the disease will be less serious.	I haven only been vaccinated once.	No, because everyone should have the right to choose.	No, because everyone should have the right to choose.	No
2016-03-31 20:26:43	Female	1990	Lithuania	Medicine	6	It is useful and safe and I think that everybody should get vaccinated.	Yes, I think it is effective.	Scientfic facts	Yes	Yes	Yes	Yes	Yes	No	Yes	No	Yes	No	Yes	Yes	Yes	No	No	No	Yes	I do not know	Yes	Yes		Yes, I am aware of it, but I am not sure if I have full vaccination.	Yes	Yes, because that way the fetus will be protected against inborn anomalies and fewer miscarriages will occur.	It won't necessary prevent you from contracting the seasonal flu, but the disease will be less serious.	Every season.	Yes, because medical staff has a greater chance to get infected and then spread the spread the virus.	Yes, because medical students rotate througt different departments in a hospital and can spread the virus.	No
2016-03-31 20:30:41	Female	1993	lithuania	Medicine	3	It is useful and safe and I think that everybody should get vaccinated.	Yes, I think it is effective.	Scientfic facts	Yes	Yes	Yes	Yes	Yes	Yes	No	Yes	Yes	Yes	Yes	Yes	Yes	Yes	No	Yes	No	No	No	Yes	I have not got	Yes, I am aware it of and doing it properly.	Yes	Yes, because that way the fetus will be protected against inborn anomalies and fewer miscarriages will occur.	It won't necessary prevent you from contracting the seasonal flu, but the disease will be less serious.	I haven only been vaccinated once.	Yes, because medical staff has a greater chance to get infected and then spread the spread the virus.	Yes, because medical students rotate througt different departments in a hospital and can spread the virus.	No
2016-03-31 20:32:22	Male	1993	Lithuania	Medicine	4	It is useful and safe and I think that everybody should get vaccinated.	Yes, I think it is effective.	Scientfic facts	Yes	I do not know	Yes	Yes	Yes	Yes	Yes	I do not know	No	No	Yes	Yes	Yes	I do not know	No	No	Yes	Yes	Yes	Yes	none	Yes, I am aware it of and doing it properly.	Yes	Yes, because that way the fetus will be protected against inborn anomalies and fewer miscarriages will occur.	It won't necessary prevent you from contracting the seasonal flu, but the disease will be less serious.	Not regularly.	Yes, because medical staff has a greater chance to get infected and then spread the spread the virus.	Yes, because medical students rotate througt different departments in a hospital and can spread the virus.	I do not know
2016-03-31 20:37:11	Female	1991	Lithuania	Medicine	6	It is useful and safe and I think that everybody should get vaccinated.	Yes, I think it is effective.	Scientfic facts	Yes	No	Yes	Yes	Yes	No	Yes	No	Yes	No	Yes	Yes	Yes	No	No	No	I do not know	I do not know	I do not know	Yes		Yes, I am aware it of and doing it properly.	Yes	Yes, because that way the fetus will be protected against inborn anomalies and fewer miscarriages will occur.	It won't necessary prevent you from contracting the seasonal flu, but the disease will be less serious.	I have never been vaccinated against seasonal flu.	Yes, because medical staff has a greater chance to get infected and then spread the spread the virus.	Yes, because medical students rotate througt different departments in a hospital and can spread the virus.	No
2016-03-31 20:38:43	Female	1993	Lithuania	Medicine	4	It is useful and safe and I think that everybody should get vaccinated.	Yes, I think it is effective.	Scientfic facts	Yes	No	Yes	Yes	Yes	Yes	Yes	I do not know	Yes	I do not know	Yes	Yes	Yes	No	Yes	No	I do not know	I do not know	I do not know	Yes		Yes, I am aware of it, but I am not sure if I have full vaccination.	Yes	Yes, because that way the fetus will be protected against inborn anomalies and fewer miscarriages will occur.	It won't necessary prevent you from contracting the seasonal flu, but the disease will be less serious.	I have never been vaccinated against seasonal flu.	Yes, because medical staff has a greater chance to get infected and then spread the spread the virus.	Yes, because medical students rotate througt different departments in a hospital and can spread the virus.	No
2016-03-31 20:39:40	Female	1993	Greece	Medicine	5	It is useful and safe and I think that everybody should get vaccinated.	Yes, I think it is effective.	Scientfic facts	Yes	No	Yes	Yes	Yes	Yes	Yes	Yes	Yes	No	I do not know	Yes	I do not know	I do not know	Yes	Yes	No	No	I do not know	Yes		Yes, I am aware of it, but I am not sure if I have full vaccination.	Yes	Yes, because that way the fetus will be protected against inborn anomalies and fewer miscarriages will occur.	It won't necessary prevent you from contracting the seasonal flu, but the disease will be less serious.	I have never been vaccinated against seasonal flu.	Yes, because medical staff has a greater chance to get infected and then spread the spread the virus.	Yes, because medical students rotate througt different departments in a hospital and can spread the virus.	I do not know
2016-03-31 20:42:28	Female	1995	Lithuania	Medicine	2	It is useful and safe and I think that everybody should get vaccinated.	Yes, I think it is effective.	Scientfic facts	Yes	No	No	Yes	Yes	Yes	Yes	I do not know	Yes	No	I do not know	I do not know	I do not know	No	I do not know	No	I do not know	I do not know	I do not know	Yes		Yes, I am aware of it, but I am not sure if I have full vaccination.	Yes	Yes, because that way the fetus will be protected against inborn anomalies and fewer miscarriages will occur.	It is not useful because the seasonal flu virus mutates constantly and there is a different type every year.	I have never been vaccinated against seasonal flu.	No, because those vaccines are not effective.	No, because those vaccines are not effective.	I do not know
2016-03-31 20:53:26	Female	1985	Lithuania	Medicine	3	It is useful and safe and I think that everybody should get vaccinated.	Yes, I think it is effective.	Scientfic facts	Yes	No	Yes	Yes	Yes	Yes	Yes	Yes	Yes	Yes	Yes	Yes	Yes	No	Yes	Yes	Yes	Yes	Yes	Yes		Yes, I am aware of it, but I am not sure if I have full vaccination.	Yes	Yes, because that way the fetus will be protected against inborn anomalies and fewer miscarriages will occur.	It won't necessary prevent you from contracting the seasonal flu, but the disease will be less serious.	I have never been vaccinated against seasonal flu.	Yes, because medical staff has a greater chance to get infected and then spread the spread the virus.	Yes, because medical students rotate througt different departments in a hospital and can spread the virus.	No
2016-03-31 20:54:37	Female	1992	Serbia	Medicine	6	It is useful and safe and I think that everybody should get vaccinated.	Yes, I think it is effective.	Scientfic facts	Yes	No	Yes	Yes	Yes	Yes	Yes	No	Yes	No	Yes	Yes	Yes	No	No	No	No	No	No	Yes	None	Yes, I am aware of it, but I am not sure if I have full vaccination.	Yes	Yes, because that way the fetus will be protected against inborn anomalies and fewer miscarriages will occur.	It is not useful because the seasonal flu virus mutates constantly and there is a different type every year.	I have never been vaccinated against seasonal flu.	Yes, because medical staff has a greater chance to get infected and then spread the spread the virus.	Yes, because medical students rotate througt different departments in a hospital and can spread the virus.	No
2016-03-31 20:56:12	Female	1995	Serbia	Medicine	2	It is useful and safe and I think that everybody should get vaccinated.	Yes, I think it is effective.	Scientfic facts	Yes	No	Yes	Yes	Yes	I do not know	Yes	I do not know	I do not know	I do not know	Yes	Yes	No	Yes	No	No	No	No	Yes	Yes		Yes, I am aware it of and doing it properly.	Yes	Yes, because that way the fetus will be protected against inborn anomalies and fewer miscarriages will occur.	It is an almost 100% protection against seasonal flu.	I have never been vaccinated against seasonal flu.	Yes, because medical staff has a greater chance to get infected and then spread the spread the virus.	Yes, because medical students rotate througt different departments in a hospital and can spread the virus.	I do not know
2016-03-31 20:58:59	Male	1992	Lithuania	Medicine	5	It is useful and safe and I think that everybody should get vaccinated.	Yes, I think it is effective.	Scientfic facts	Yes	No	Yes	Yes	Yes	I do not know	Yes	I do not know	Yes	Yes	Yes	Yes	Yes	No	No	No	Yes	No	I do not know	Yes	I can't remember	Yes, I am aware of it, but I am not sure if I have full vaccination.	Yes	Yes, because that way the fetus will be protected against inborn anomalies and fewer miscarriages will occur.	It won't necessary prevent you from contracting the seasonal flu, but the disease will be less serious.	I have never been vaccinated against seasonal flu.	Yes, because medical staff has a greater chance to get infected and then spread the spread the virus.	Yes, because medical students rotate througt different departments in a hospital and can spread the virus.	No
2016-03-31 21:07:22	Female	1994	Lithuania	Medicine	5	It is useful and safe and I think that everybody should get vaccinated.	Yes, I think it is effective.	Scientfic facts	Yes	Yes	Yes	Yes	Yes	No	Yes	No	Yes	No	Yes	Yes	Yes	No	I do not know	No	Yes	No	Yes	Yes	Tick Borne Encephalitis	Yes, I am aware it of and doing it properly.	Yes	Yes, because that way the fetus will be protected against inborn anomalies and fewer miscarriages will occur.	It won't necessary prevent you from contracting the seasonal flu, but the disease will be less serious.	Every season.	Yes, because medical staff has a greater chance to get infected and then spread the spread the virus.	Yes, because medical students rotate througt different departments in a hospital and can spread the virus.	Yes
2016-03-31 21:08:27	Male	1994	Italy	Medicine	3	It is useful and safe and I think that everybody should get vaccinated.	Yes, I think it is effective.	Scientfic facts	Yes	Yes	Yes	Yes	Yes	No	No	No	Yes	No	Yes	Yes	Yes	No	No	No	No	No	No	No		Yes, I am aware of it, but I am not sure if I have full vaccination.	Yes	Yes, because that way the fetus will be protected against inborn anomalies and fewer miscarriages will occur.	It won't necessary prevent you from contracting the seasonal flu, but the disease will be less serious.	I haven only been vaccinated once.	Yes, because medical staff has a greater chance to get infected and then spread the spread the virus.	Yes, because medical students rotate througt different departments in a hospital and can spread the virus.	No
2016-03-31 21:19:00	Female	1989	Serbia	Medicine	6	It is useful and safe and I think that everybody should get vaccinated.	Yes, I think it is effective.	Scientfic facts	Yes	No	Yes	Yes	Yes	Yes	Yes	No	Yes	No	Yes	Yes	Yes	Yes	I do not know	No	No	No	Yes	Yes		Yes, I am aware it of and doing it properly.	Yes	Yes, because that way the fetus will be protected against inborn anomalies and fewer miscarriages will occur.	It won't necessary prevent you from contracting the seasonal flu, but the disease will be less serious.	Every other season.	Yes, because medical staff has a greater chance to get infected and then spread the spread the virus.	No, because everyone should have the right to choose.	I do not know
2016-03-31 21:21:11	Female	1992	Serbia	Medicine	5	It is useful and safe and I think that everybody should get vaccinated.	Yes, I think it is effective.	Scientfic facts	Yes	No	Yes	Yes	Yes	No	Yes	No	Yes	No	No	Yes	Yes	No	No	No	No	No	No	Yes		Yes, I am aware it of and doing it properly.	Yes	Yes, because that way the fetus will be protected against inborn anomalies and fewer miscarriages will occur.	It won't necessary prevent you from contracting the seasonal flu, but the disease will be less serious.	I have never been vaccinated against seasonal flu.	Yes, because medical staff has a greater chance to get infected and then spread the spread the virus.	Yes, because medical students rotate througt different departments in a hospital and can spread the virus.	I do not know
2016-03-31 21:30:52	Male	1996	Lithuania	Medicine	1	It is useful and safe and I think that everybody should get vaccinated.	Yes, I think it is effective.	Senior physicians, professors	Yes	Yes	Yes	Yes	No	No	No	Yes	Yes	No	No	No	No	No	No	No	No	No	No	No		Yes, I am aware of it, but I am not sure if I have full vaccination.	Yes	Yes, because that way the fetus will be protected against inborn anomalies and fewer miscarriages will occur.	It is not useful because the seasonal flu virus mutates constantly and there is a different type every year.	Not regularly.	Yes, because medical staff has a greater chance to get infected and then spread the spread the virus.	No, because everyone should have the right to choose.	No
2016-03-31 21:31:40	Female	1994	The Netherlands	Medicine	4	It is useful and safe and I think that everybody should get vaccinated.	Yes, I think it is effective.	Scientfic facts	Yes	Yes	Yes	Yes	Yes	Yes	Yes	No	Yes	No	Yes	I do not know	Yes	Yes	I do not know	Yes	No	No	No	No		Yes, I am aware it of and doing it properly.	Yes	No, because a specific programme is not safe to a pregnant woman or the fetus.	It won't necessary prevent you from contracting the seasonal flu, but the disease will be less serious.	Every other season.	Yes, because medical staff has a greater chance to get infected and then spread the spread the virus.	Yes, because medical students rotate througt different departments in a hospital and can spread the virus.	No
2016-03-31 21:36:04	Male	1993	Romania	Medicine	4	It is useful and safe and I think that everybody should get vaccinated.	Yes, I think it is effective.	Scientfic facts	Yes	No	Yes	Yes	Yes	No	Yes	No	No	No	I do not know	I do not know	Yes	No	Yes	No	No	No	Yes	I do not know	For Hepatitis B but I payed for it.	Yes, I am aware of it, but I am not sure if I have full vaccination.	Yes	Yes, because that way the fetus will be protected against inborn anomalies and fewer miscarriages will occur.	It is an almost 100% protection against seasonal flu.	Not regularly.	Yes, because medical staff has a greater chance to get infected and then spread the spread the virus.	Yes, because medical students rotate througt different departments in a hospital and can spread the virus.	No
2016-03-31 21:41:52	Female	1996	Lithuania		1	It is useful and safe and I think that everybody should get vaccinated.	Yes, I think it is effective.	Scientfic facts	Yes	I do not know	No	Yes	Yes	I do not know	Yes	I do not know	I do not know	I do not know	Yes	Yes	I do not know	I do not know	I do not know	No	No	No	I do not know	Yes	Tick-borne encephalitis	Yes, I am aware it of and doing it properly.	Yes	Yes, because that way the fetus will be protected against inborn anomalies and fewer miscarriages will occur.	It is not useful because the seasonal flu virus mutates constantly and there is a different type every year.	I have never been vaccinated against seasonal flu.	No, because everyone should have the right to choose.	No, because everyone should have the right to choose.	I do not know
2016-03-31 21:45:51	Female	1994	Romania	Medicine	3	It is useful and safe and I think that everybody should get vaccinated.	Yes, I think it is effective.	Scientfic facts	Yes	Yes	Yes	Yes	Yes	I do not know	Yes	No	No	No	I do not know	I do not know	Yes	No	No	No	No	No	I do not know	No		Yes, I am aware of it, but I am not sure if I have full vaccination.	Yes	Yes, because that way the fetus will be protected against inborn anomalies and fewer miscarriages will occur.	It won't necessary prevent you from contracting the seasonal flu, but the disease will be less serious.	Not regularly.	Yes, because medical staff has a greater chance to get infected and then spread the spread the virus.	Yes, because medical students rotate througt different departments in a hospital and can spread the virus.	I do not know
2016-03-31 21:46:32	Female	1989	Italy	Medicine	5	It is useful and safe and I think that everybody should get vaccinated.	Yes, I think it is effective.	Scientfic facts	Yes	No	Yes	I do not know	I do not know	No	Yes	No	Yes	No	I do not know	I do not know	Yes	I do not know	I do not know	No	I do not know	No	I do not know	No		Yes, I am aware of it, but I am not sure if I have full vaccination.	Yes	Yes, because that way the fetus will be protected against inborn anomalies and fewer miscarriages will occur.	It is not useful because the seasonal flu virus mutates constantly and there is a different type every year.	I have never been vaccinated against seasonal flu.	Yes, because medical staff has a greater chance to get infected and then spread the spread the virus.	Yes, because medical students rotate througt different departments in a hospital and can spread the virus.	No
2016-03-31 21:48:02	Male	1993	Romania	Medicine	4	It is useful and safe and I think that everybody should get vaccinated.	Yes, I think it is effective.	Scientfic facts	Yes	No	Yes	Yes	Yes	I do not know	Yes	No	Yes	No	Yes	No	Yes	I do not know	No	No	Yes	Yes	Yes	Yes	-	Yes, I am aware it of and doing it properly.	Yes	No, because everyone should have the right to choose.	It won't necessary prevent you from contracting the seasonal flu, but the disease will be less serious.	Not regularly.	Yes, because medical staff has a greater chance to get infected and then spread the spread the virus.	Yes, because medical students rotate througt different departments in a hospital and can spread the virus.	I do not know
2016-03-31 21:55:46	Female	1992	Lithuania	Medicine	5	It is useful and safe and I think that everybody should get vaccinated.	Yes, I think it is effective.	Scientfic facts	Yes	No	Yes	Yes	Yes	I do not know	Yes	I do not know	Yes	I do not know	Yes	I do not know	Yes	No	No	No	I do not know	No	No	Yes		Yes, I am aware it of and doing it properly.	Yes	Yes, because that way the fetus will be protected against inborn anomalies and fewer miscarriages will occur.	It won't necessary prevent you from contracting the seasonal flu, but the disease will be less serious.	I have never been vaccinated against seasonal flu.	Yes, because medical staff has a greater chance to get infected and then spread the spread the virus.	Yes, because medical students rotate througt different departments in a hospital and can spread the virus.	No
2016-03-31 21:56:42	Female	1994	Lithuania	Medicine	3	It is useful and safe and I think that everybody should get vaccinated.	Yes, I think it is effective.	Scientfic facts	Yes	Yes	Yes	Yes	I do not know	Yes	Yes	I do not know	I do not know	Yes	Yes	Yes	Yes	I do not know	No	No	I do not know	I do not know	I do not know	Yes		Yes, I am aware it of and doing it properly.	Yes	Yes, because that way the fetus will be protected against inborn anomalies and fewer miscarriages will occur.	It won't necessary prevent you from contracting the seasonal flu, but the disease will be less serious.	I have never been vaccinated against seasonal flu.	Yes, because medical staff has a greater chance to get infected and then spread the spread the virus.	Yes, because medical students rotate througt different departments in a hospital and can spread the virus.	I do not know
2016-03-31 21:57:24	Male	1995	Lithuania	Medicine	3	It is useful and safe and I think that everybody should get vaccinated.	Yes, I think it is effective.	Scientfic facts	Yes	Yes	Yes	I do not know	Yes	I do not know	I do not know	Yes	Yes	I do not know	I do not know	I do not know	I do not know	I do not know	Yes	I do not know	I do not know	I do not know	I do not know	I do not know		Yes, I am aware it of and doing it properly.	Yes	No, because a specific programme is not safe to a pregnant woman or the fetus.	It won't necessary prevent you from contracting the seasonal flu, but the disease will be less serious.	Not regularly.	Yes, because medical staff has a greater chance to get infected and then spread the spread the virus.	Yes, because medical students rotate througt different departments in a hospital and can spread the virus.	I do not know
2016-03-31 22:09:19	Male	1992	Lithuania	Medicine	4	It is useful and safe and I think that everybody should get vaccinated.	Yes, I think it is effective.	Scientfic facts	Yes	No	Yes	Yes	Yes	I do not know	Yes	Yes	Yes	No	Yes	Yes	Yes	I do not know	No	No	I do not know	I do not know	I do not know	I do not know		Yes, I am aware of it, but I am not sure if I have full vaccination.	Yes	Yes, because that way the fetus will be protected against inborn anomalies and fewer miscarriages will occur.	It is not useful because the seasonal flu virus mutates constantly and there is a different type every year.	I have never been vaccinated against seasonal flu.	Yes, because medical staff has a greater chance to get infected and then spread the spread the virus.	Yes, because medical students rotate througt different departments in a hospital and can spread the virus.	No
2016-03-31 22:10:56	Female	1995	macedonia	Medicine	2	There is too little evidence to prove that it is effective.	No because I don't think that such things should be forced on.	Senior physicians, professors	Yes	No	Yes	Yes	No	No	Yes	No	No	No	Yes	Yes	Yes	No	No	No	No	No	Yes	Yes	child paralysis,pertysis,	Yes, I am aware it of and doing it properly.	No	No, because a specific programme is not safe to a pregnant woman or the fetus.	Vaccines in general are not effective and the seasonal flu vaccine is not an exception.	I have never been vaccinated against seasonal flu.	No, because everyone should have the right to choose.	No, because everyone should have the right to choose.	Yes
2016-03-31 22:11:51	Male	1989	England	Medicine	resident	It is useful and safe and I think that everybody should get vaccinated.	Yes, I think it is effective.	Scientfic facts	Yes	No	Yes	Yes	Yes	No	Yes	No	No	No	Yes	Yes	Yes	No	No	No	No	No	No	Yes	Influenza, Hep B, Tick borne encephalitis - privately paid	Yes, I am aware it of and doing it properly.	Yes	Yes, because that way the fetus will be protected against inborn anomalies and fewer miscarriages will occur.	It won't necessary prevent you from contracting the seasonal flu, but the disease will be less serious.	Every season.	Yes, because medical staff has a greater chance to get infected and then spread the spread the virus.	Yes, because medical students rotate througt different departments in a hospital and can spread the virus.	No
2016-03-31 22:15:09	Female	1993	Lithuania	Medicine	5	It is useful and safe and I think that everybody should get vaccinated.	Yes, I think it is effective.	Scientfic facts	Yes	No	Yes	Yes	Yes	Yes	Yes	No	No	No	Yes	Yes	Yes	No	No	No	No	No	Yes	Yes	Influenza, encephalitis (tick-borne), chicken pox	Yes, I am aware of it, but I am not sure if I have full vaccination.	Yes	Yes, because that way the fetus will be protected against inborn anomalies and fewer miscarriages will occur.	It won't necessary prevent you from contracting the seasonal flu, but the disease will be less serious.	Every season.	Yes, because medical staff has a greater chance to get infected and then spread the spread the virus.	Yes, because medical students rotate througt different departments in a hospital and can spread the virus.	No
2016-03-31 22:15:15	Male	1995	Lithuania	Medicine	2	It is useful and safe and I think that everybody should get vaccinated.	Yes, I think it is effective.	Scientfic facts	Yes	No	Yes	Yes	Yes	Yes	Yes	I do not know	Yes	I do not know	Yes	Yes	Yes	I do not know	I do not know	I do not know	I do not know	I do not know	I do not know	Yes		Yes, I am aware of it, but I am not sure if I have full vaccination.	Never thought about that	Yes, because that way the fetus will be protected against inborn anomalies and fewer miscarriages will occur.	It won't necessary prevent you from contracting the seasonal flu, but the disease will be less serious.	I have never been vaccinated against seasonal flu.	Yes, because medical staff has a greater chance to get infected and then spread the spread the virus.	Yes, because medical students rotate througt different departments in a hospital and can spread the virus.	I do not know
2016-03-31 22:18:17	Female	1992	LIthuania	Medicine	5	It is useful and safe and I think that everybody should get vaccinated.	Yes, I think it is effective.	Scientfic facts	Yes	No	Yes	Yes	Yes	Yes	Yes	Yes	Yes	Yes	Yes	Yes	Yes	Yes	No	No	No	No	No	Yes		Yes, I am aware of it, but I am not sure if I have full vaccination.	Yes	Yes, because that way the fetus will be protected against inborn anomalies and fewer miscarriages will occur.	It won't necessary prevent you from contracting the seasonal flu, but the disease will be less serious.	I haven only been vaccinated once.	Yes, because medical staff has a greater chance to get infected and then spread the spread the virus.	Yes, because medical students rotate througt different departments in a hospital and can spread the virus.	No
2016-03-31 22:26:18	Male	1991	Romania	Medicine	4	It is useful and safe and I think that everybody should get vaccinated.	Yes, I think it is effective.	Scientfic facts	Yes	No	No	No	Yes	No	No	No	No	No	No	No	No	No	No	No	No	No	No	No		Yes, I am aware of it, but I am not sure if I have full vaccination.	Yes	Yes, because that way the fetus will be protected against inborn anomalies and fewer miscarriages will occur.	It won't necessary prevent you from contracting the seasonal flu, but the disease will be less serious.	I haven only been vaccinated once.	Yes, because medical staff has a greater chance to get infected and then spread the spread the virus.	Yes, because medical students rotate througt different departments in a hospital and can spread the virus.	No
2016-03-31 22:28:38	Female	1994	Italy	Medicine	3	It is useful and safe and I think that everybody should get vaccinated.	Yes, I think it is effective.	Scientfic facts	Yes	No	Yes	Yes	Yes	Yes	Yes	Yes	Yes	Yes	Yes	Yes	Yes	Yes	Yes	No	Yes	Yes	Yes	No		Yes, I am aware of it, but I am not sure if I have full vaccination.	Yes	Yes, because that way the fetus will be protected against inborn anomalies and fewer miscarriages will occur.	It is an almost 100% protection against seasonal flu.	I have never been vaccinated against seasonal flu.	Yes, because medical staff has a greater chance to get infected and then spread the spread the virus.	Yes, because medical students rotate througt different departments in a hospital and can spread the virus.	No
2016-03-31 22:28:56	Female	1993	Lithuania	Medicine	4	It is useful and safe and I think that everybody should get vaccinated.	Yes, I think it is effective.	Senior physicians, professors	Yes	No	Yes	Yes	Yes	No	Yes	No	No	No	Yes	Yes	Yes	No	No	No	Yes	I do not know	Yes	Yes	None	Yes, I am aware of it, but I am not sure if I have full vaccination.	Never thought about that	Yes, because that way the fetus will be protected against inborn anomalies and fewer miscarriages will occur.	It won't necessary prevent you from contracting the seasonal flu, but the disease will be less serious.	I have never been vaccinated against seasonal flu.	Yes, because medical staff has a greater chance to get infected and then spread the spread the virus.	Yes, because medical students rotate througt different departments in a hospital and can spread the virus.	I do not know
2016-03-31 22:34:30	Female	1993	Lithuania	Medicine	4	It is useful and safe and I think that everybody should get vaccinated.	Yes, I think it is effective.	Scientfic facts	Yes	No	Yes	Yes	Yes	Yes	Yes	Yes	Yes	I do not know	Yes	Yes	Yes	No	Yes	I do not know	I do not know	I do not know	I do not know	I do not know		Yes, I am aware it of and doing it properly.	Yes	Yes, because that way the fetus will be protected against inborn anomalies and fewer miscarriages will occur.	It is not useful because the seasonal flu virus mutates constantly and there is a different type every year.	Every other season.	Yes, because medical staff has a greater chance to get infected and then spread the spread the virus.	Yes, because medical students rotate througt different departments in a hospital and can spread the virus.	I do not know
2016-03-31 22:39:34	Female	1996	Athens	Medicine	1o	It is useful and safe and I think that everybody should get vaccinated.	Yes, I think it is effective.	Scientfic facts	Yes	Yes	Yes	Yes	Yes	Yes	Yes	Yes	Yes	Yes	Yes	Yes	Yes	Yes	Yes	Yes	Yes	Yes	Yes	Yes		Yes, I am aware it of and doing it properly.	Yes	Yes, because that way the fetus will be protected against inborn anomalies and fewer miscarriages will occur.	It won't necessary prevent you from contracting the seasonal flu, but the disease will be less serious.	Not regularly.	No, because everyone should have the right to choose.	No, because everyone should have the right to choose.	Yes
2016-03-31 22:41:01	Male	1992	Germany	Medicine	5	It is useful and safe and I think that everybody should get vaccinated.	Yes, I think it is effective.	Scientfic facts	Yes	No	Yes	Yes	Yes	Yes	Yes	Yes	Yes	No	Yes	Yes	Yes	Yes	No	No	Yes	No	No	No		Yes, I am aware it of and doing it properly.	Yes	Yes, because that way the fetus will be protected against inborn anomalies and fewer miscarriages will occur.	It won't necessary prevent you from contracting the seasonal flu, but the disease will be less serious.	I have never been vaccinated against seasonal flu.	Yes, because medical staff has a greater chance to get infected and then spread the spread the virus.	Yes, because medical students rotate througt different departments in a hospital and can spread the virus.	No
2016-03-31 22:41:18	Female	1993	Lithuania	Medicine	4	It is useful and safe and I think that everybody should get vaccinated.	Yes, I think it is effective.	Social Media	Yes	No	Yes	Yes	Yes	No	No	No	Yes	No	No	No	No	I do not know	I do not know	No	No	Yes	Yes	Yes		Yes, I am aware it of and doing it properly.	Yes	Yes, because that way the fetus will be protected against inborn anomalies and fewer miscarriages will occur.	It won't necessary prevent you from contracting the seasonal flu, but the disease will be less serious.	I have never been vaccinated against seasonal flu.	Yes, because medical staff has a greater chance to get infected and then spread the spread the virus.	Yes, because medical students rotate througt different departments in a hospital and can spread the virus.	No
2016-03-31 22:52:11	Female	1993	Lithuania	Public health	4	It is useful and safe and I think that everybody should get vaccinated.	Yes, I think it is effective.	Senior physicians, professors	Yes	No	Yes	Yes	Yes	Yes	Yes	No	Yes	No	Yes	Yes	Yes	No	No	No	No	No	No	Yes	Papilloma virus	Yes, I am aware it of and doing it properly.	Yes	Yes, because that way the fetus will be protected against inborn anomalies and fewer miscarriages will occur.	It won't necessary prevent you from contracting the seasonal flu, but the disease will be less serious.	Not regularly.	Yes, because medical staff has a greater chance to get infected and then spread the spread the virus.	Yes, because medical students rotate througt different departments in a hospital and can spread the virus.	No
2016-03-31 22:54:45	Female	1996	Lithuania	Medicine	3	It is useful and safe and I think that everybody should get vaccinated.	Yes, I think it is effective.	Scientfic facts	Yes	I do not know	I do not know	I do not know	I do not know	I do not know	I do not know	I do not know	I do not know	I do not know	I do not know	I do not know	I do not know	I do not know	I do not know	I do not know	I do not know	I do not know	I do not know	I do not know		Yes, I am aware it of and doing it properly.	Yes	No, because a specific programme is not safe to a pregnant woman or the fetus.	It is not useful because the seasonal flu virus mutates constantly and there is a different type every year.	I have never been vaccinated against seasonal flu.	Yes, because medical staff has a greater chance to get infected and then spread the spread the virus.	Yes, because medical students rotate througt different departments in a hospital and can spread the virus.	I do not know
2016-03-31 23:03:16	Male	1987	Lithuania	Medicine	5	It is useful and safe and I think that everybody should get vaccinated.	Yes, I think it is effective.	Scientfic facts	Yes	No	Yes	Yes	Yes	No	Yes	No	Yes	No	Yes	Yes	Yes	No	No	No	Yes	Yes	Yes	Yes	None	Yes, I am aware it of and doing it properly.	Yes	Yes, because that way the fetus will be protected against inborn anomalies and fewer miscarriages will occur.	It won't necessary prevent you from contracting the seasonal flu, but the disease will be less serious.	I have never been vaccinated against seasonal flu.	Yes, because medical staff has a greater chance to get infected and then spread the spread the virus.	Yes, because medical students rotate througt different departments in a hospital and can spread the virus.	No
2016-03-31 23:13:21	Female	1995	The Netherlands	Biomedical Sciences	3	It is useful and safe and I think that everybody should get vaccinated.	Yes, I think it is effective.	Scientfic facts	Yes	No	Yes	Yes	Yes	I do not know	Yes	No	Yes	Yes	Yes	Yes	Yes	Yes	Yes	Yes	I do not know	Yes	Yes	I do not know		Yes, I am aware it of and doing it properly.	Yes	No, because a specific programme is not safe to a pregnant woman or the fetus.	It won't necessary prevent you from contracting the seasonal flu, but the disease will be less serious.	I have never been vaccinated against seasonal flu.	Yes, because medical staff has a greater chance to get infected and then spread the spread the virus.	Yes, because medical students rotate througt different departments in a hospital and can spread the virus.	No
2016-03-31 23:16:26	Male	1992	Germany	Medicine	8	It is useful and safe and I think that everybody should get vaccinated.	Yes, I think it is effective.	Scientfic facts	I don't know	No	Yes	Yes	Yes	No	Yes	Yes	Yes	No	Yes	Yes	Yes	I do not know	No	No	No	No	No	No	ESME	Yes, I am aware it of and doing it properly.	Yes	Yes, because that way the fetus will be protected against inborn anomalies and fewer miscarriages will occur.	It is not useful because the seasonal flu virus mutates constantly and there is a different type every year.	I haven only been vaccinated once.	Yes, because medical staff has a greater chance to get infected and then spread the spread the virus.	Yes, because medical students rotate througt different departments in a hospital and can spread the virus.	Yes
2016-03-31 23:42:09	Female	1993	Lithuania	Medicine	3	It is useful and safe and I think that everybody should get vaccinated.	Yes, I think it is effective.	Scientfic facts	Yes	No	Yes	Yes	Yes	No	Yes	Yes	Yes	No	Yes	Yes	Yes	No	Yes	No	No	No	No	No	Encephalytis	Yes, I am aware of it, but I am not sure if I have full vaccination.	Yes	Yes, because that way the fetus will be protected against inborn anomalies and fewer miscarriages will occur.	It won't necessary prevent you from contracting the seasonal flu, but the disease will be less serious.	I have never been vaccinated against seasonal flu.	Yes, because medical staff has a greater chance to get infected and then spread the spread the virus.	Yes, because medical students rotate througt different departments in a hospital and can spread the virus.	Yes
2016-03-31 23:53:33	Female	1993	Lituania	Medicine	4	It is useful and safe and I think that everybody should get vaccinated.	Yes, I think it is effective.	Scientfic facts	Yes	No	Yes	Yes	Yes	I do not know	Yes	I do not know	Yes	No	Yes	Yes	Yes	No	No	No	I do not know	No	No	Yes	I voluntary paid and received chickenpox vaccine, because I have never had chickenpox and do not want to get it.	Yes, I am aware it of and doing it properly.	Yes	Yes, because that way the fetus will be protected against inborn anomalies and fewer miscarriages will occur.	It won't necessary prevent you from contracting the seasonal flu, but the disease will be less serious.	Not regularly.	Yes, because medical staff has a greater chance to get infected and then spread the spread the virus.	Yes, because medical students rotate througt different departments in a hospital and can spread the virus.	I do not know
2016-03-31 23:57:52	Female	1993	Lithuania	Medicine	4	It is useful and safe and I think that everybody should get vaccinated.	Yes, I think it is effective.	Scientfic facts	Yes	No	Yes	Yes	Yes	Yes	No	No	Yes	No	Yes	Yes	Yes	No	Yes	No	Yes	Yes	Yes	Yes	0	Yes, I am aware it of and doing it properly.	Yes	Yes, because that way the fetus will be protected against inborn anomalies and fewer miscarriages will occur.	It won't necessary prevent you from contracting the seasonal flu, but the disease will be less serious.	I have never been vaccinated against seasonal flu.	Yes, because medical staff has a greater chance to get infected and then spread the spread the virus.	Yes, because medical students rotate througt different departments in a hospital and can spread the virus.	No
2016-04-01 00:11:02	Male	1991	Italy	Medicine	5	It is useful and safe and I think that everybody should get vaccinated.	Yes, I think it is effective.	Scientfic facts	Yes	No	Yes	Yes	Yes	Yes	Yes	No	Yes	Yes	Yes	Yes	Yes	Yes	No	No	No	No	No	No		Yes, I am aware it of and doing it properly.	Yes	Yes, because that way the fetus will be protected against inborn anomalies and fewer miscarriages will occur.	It won't necessary prevent you from contracting the seasonal flu, but the disease will be less serious.	I have never been vaccinated against seasonal flu.	Yes, because medical staff has a greater chance to get infected and then spread the spread the virus.	Yes, because medical students rotate througt different departments in a hospital and can spread the virus.	No
2016-04-01 00:12:56	Female	1990	Lithuania	Medicine	Resident	It is useful and safe and I think that everybody should get vaccinated.	Yes, I think it is effective.	Scientfic facts	Yes	Yes	Yes	Yes	Yes	Yes	Yes	No	Yes	No	Yes	Yes	Yes	No	Yes	No	No	No	Yes	Yes		Yes, I am aware it of and doing it properly.	Yes	Yes, because that way the fetus will be protected against inborn anomalies and fewer miscarriages will occur.	It won't necessary prevent you from contracting the seasonal flu, but the disease will be less serious.	Not regularly.	Yes, because medical staff has a greater chance to get infected and then spread the spread the virus.	Yes, because medical students rotate througt different departments in a hospital and can spread the virus.	I do not know
2016-04-01 00:34:15	Female	1991	italy	Medicine	5	It is useful and safe and I think that everybody should get vaccinated.	Yes, I think it is effective.	Scientfic facts	Yes	Yes	No	No	No	No	No	Yes	No	No	No	No	No	No	Yes	No	Yes	Yes	Yes	Yes		Yes, I am aware it of and doing it properly.	Yes	Yes, because that way the fetus will be protected against inborn anomalies and fewer miscarriages will occur.	It is an almost 100% protection against seasonal flu.	Every season.	Yes, because medical staff has a greater chance to get infected and then spread the spread the virus.	Yes, because medical students rotate througt different departments in a hospital and can spread the virus.	Yes
2016-04-01 00:39:41	Female	1993	Lithuania	Medicine	4	It is useful and safe and I think that everybody should get vaccinated.	Yes, I think it is effective.	Senior physicians, professors	Yes	No	Yes	Yes	I do not know	I do not know	Yes	Yes	Yes	I do not know	I do not know	I do not know	I do not know	I do not know	I do not know	No	I do not know	I do not know	I do not know	I do not know		Yes, I am aware it of and doing it properly.	Yes	Yes, because that way the fetus will be protected against inborn anomalies and fewer miscarriages will occur.	It won't necessary prevent you from contracting the seasonal flu, but the disease will be less serious.	I haven only been vaccinated once.	Yes, because medical staff has a greater chance to get infected and then spread the spread the virus.	Yes, because medical students rotate througt different departments in a hospital and can spread the virus.	I do not know
2016-04-01 01:31:11	Female	1995	Italy	Medicine	1	It is useful and safe and I think that everybody should get vaccinated.	Yes, I think it is effective.	Scientfic facts	Yes	Yes	Yes	Yes	Yes	I do not know	I do not know	I do not know	Yes	Yes	Yes	I do not know	I do not know	I do not know	Yes	No	Yes	No	Yes	Yes		Yes, I am aware of it, but I am not sure if I have full vaccination.	Yes	No, because a specific programme is not safe to a pregnant woman or the fetus.	It is not useful because the seasonal flu virus mutates constantly and there is a different type every year.	Not regularly.	Yes, because medical staff has a greater chance to get infected and then spread the spread the virus.	Yes, because medical students rotate througt different departments in a hospital and can spread the virus.	No
2016-04-01 08:59:00	Male	1991	Lithuania	Medicine	5	It is useful and safe and I think that everybody should get vaccinated.	Yes, I think it is effective.	Scientfic facts	Yes	No	Yes	Yes	Yes	I do not know	Yes	Yes	Yes	No	Yes	Yes	Yes	No	No	No	No	No	Yes	Yes		Yes, I am aware of it, but I am not sure if I have full vaccination.	No	No, because everyone should have the right to choose.	It won't necessary prevent you from contracting the seasonal flu, but the disease will be less serious.	I have never been vaccinated against seasonal flu.	No, because everyone should have the right to choose.	Yes, because medical students rotate througt different departments in a hospital and can spread the virus.	I do not know
2016-04-01 09:40:14	Female	1996	The Netherlands	Medicine	2	It is useful and safe and I think that everybody should get vaccinated.	Yes, I think it is effective.	Senior physicians, professors	Yes	Yes	Yes	Yes	Yes	Yes	Yes	Yes	Yes	Yes	Yes	Yes	Yes	Yes	No	Yes	Yes	No	Yes	No		Yes, I am aware it of and doing it properly.	Yes	Yes, because that way the fetus will be protected against inborn anomalies and fewer miscarriages will occur.	It won't necessary prevent you from contracting the seasonal flu, but the disease will be less serious.	Every season.	Yes, because medical staff has a greater chance to get infected and then spread the spread the virus.	Yes, because medical students rotate througt different departments in a hospital and can spread the virus.	No
2016-04-01 10:01:36	Female	1993	Lithuania	Medicine	4	It is useful and safe and I think that everybody should get vaccinated.	Yes, I think it is effective.	Scientfic facts	Yes	No	Yes	Yes	Yes	I do not know	Yes	Yes	Yes	Yes	Yes	Yes	Yes	No	Yes	No	I do not know	No	I do not know	Yes		Yes, I am aware of it, but I am not sure if I have full vaccination.	Yes	Yes, because that way the fetus will be protected against inborn anomalies and fewer miscarriages will occur.	It won't necessary prevent you from contracting the seasonal flu, but the disease will be less serious.	Not regularly.	Yes, because medical staff has a greater chance to get infected and then spread the spread the virus.	Yes, because medical students rotate througt different departments in a hospital and can spread the virus.	I do not know
2016-04-01 11:02:14	Male	1994	Croatia	Medicine	3	It is useful and safe and I think that everybody should get vaccinated.	Yes, I think it is effective.	Senior physicians, professors	Yes	No	Yes	Yes	Yes	Yes	Yes	No	Yes	No	No	Yes	Yes	No	No	Yes	No	No	No	Yes		Yes, I am aware it of and doing it properly.	Yes	Yes, because that way the fetus will be protected against inborn anomalies and fewer miscarriages will occur.	It won't necessary prevent you from contracting the seasonal flu, but the disease will be less serious.	I have never been vaccinated against seasonal flu.	Yes, because medical staff has a greater chance to get infected and then spread the spread the virus.	Yes, because medical students rotate througt different departments in a hospital and can spread the virus.	No
2016-04-01 11:09:08	Male	1993	Turkey	Medicine	5	It is useful and safe and I think that everybody should get vaccinated.	Yes, I think it is effective.	Scientfic facts	Yes	No	Yes	Yes	Yes	Yes	Yes	No	Yes	Yes	Yes	Yes	Yes	Yes	Yes	I do not know	I do not know	I do not know	I do not know	Yes		Yes, I am aware it of and doing it properly.	Yes	Yes, because that way the fetus will be protected against inborn anomalies and fewer miscarriages will occur.	It won't necessary prevent you from contracting the seasonal flu, but the disease will be less serious.	Every season.	Yes, because medical staff has a greater chance to get infected and then spread the spread the virus.	Yes, because medical students rotate througt different departments in a hospital and can spread the virus.	I do not know
2016-04-01 11:10:56	Male	1992	Italy	Medicine	5	It is useful and safe and I think that everybody should get vaccinated.	Yes, I think it is effective.	Scientfic facts	Yes	No	Yes	No	Yes	No	Yes	No	Yes	No	Yes	I do not know	Yes	Yes	No	No	No	No	No	No		Yes, I am aware it of and doing it properly.	Yes	Yes, because that way the fetus will be protected against inborn anomalies and fewer miscarriages will occur.	It won't necessary prevent you from contracting the seasonal flu, but the disease will be less serious.	I have never been vaccinated against seasonal flu.	Yes, because medical staff has a greater chance to get infected and then spread the spread the virus.	Yes, because medical students rotate througt different departments in a hospital and can spread the virus.	No
2016-04-01 11:55:29	Male	1992	Italy	Medicine	5	It is useful and safe and I think that everybody should get vaccinated.	Yes, I think it is effective.	Scientfic facts	Yes	No	Yes	Yes	Yes	Yes	Yes	No	Yes	Yes	Yes	Yes	Yes	Yes	Yes	No	No	No	Yes	No		Yes, I am aware it of and doing it properly.	Yes	Yes, because that way the fetus will be protected against inborn anomalies and fewer miscarriages will occur.	It is an almost 100% protection against seasonal flu.	I have never been vaccinated against seasonal flu.	Yes, because medical staff has a greater chance to get infected and then spread the spread the virus.	Yes, because medical students rotate througt different departments in a hospital and can spread the virus.	No
2016-04-01 12:15:12	Female	1995	Lithuania	Medicine	2	There is too little evidence to prove that it is effective.	No because I don't think that such things should be forced on.	My relatives	I don't know	Yes	I do not know	I do not know	I do not know	I do not know	I do not know	Yes	Yes	I do not know	I do not know	I do not know	I do not know	Yes	I do not know	No	I do not know	I do not know	I do not know	I do not know		Yes, I am aware of it, but I am not sure if I have full vaccination.	No	No, because a specific programme is not safe to a pregnant woman or the fetus.	It won't necessary prevent you from contracting the seasonal flu, but the disease will be less serious.	I haven only been vaccinated once.	Yes, because medical staff has a greater chance to get infected and then spread the spread the virus.	No, because everyone should have the right to choose.	I do not know
2016-04-01 12:27:07	Male	1995	Italy	Medicine	2	It is useful and safe and I think that everybody should get vaccinated.	Yes, I think it is effective.	Scientfic facts	Yes	No	Yes	Yes	Yes	I do not know	Yes	I do not know	I do not know	Yes	Yes	I do not know	Yes	No	Yes	No	Yes	Yes	Yes	I do not know		Yes, I am aware it of and doing it properly.	Yes	No, because a specific programme is not safe to a pregnant woman or the fetus.	It is not useful because the seasonal flu virus mutates constantly and there is a different type every year.	I have never been vaccinated against seasonal flu.	Yes, because medical staff has a greater chance to get infected and then spread the spread the virus.	Yes, because medical students rotate througt different departments in a hospital and can spread the virus.	I do not know
2016-04-01 12:35:28	Male	1992	Jordan	Medicine	5	It is useful and safe and I think that everybody should get vaccinated.	I dont't think that it makes a difference because I would choose to vaccinate either way.	Scientfic facts	Yes	No	Yes	I do not know	Yes	I do not know	I do not know	Yes	Yes	I do not know	Yes	Yes	Yes	I do not know	Yes	I do not know	I do not know	I do not know	Yes	Yes		Yes, I am aware of it, but I am not sure if I have full vaccination.	Never thought about that	No, because a specific programme is not safe to a pregnant woman or the fetus.	It won't necessary prevent you from contracting the seasonal flu, but the disease will be less serious.	Not regularly.	Yes, because medical staff has a greater chance to get infected and then spread the spread the virus.	Yes, because medical students rotate througt different departments in a hospital and can spread the virus.	I do not know
2016-04-01 15:43:51	Female	1993	Germany	Medicine	3	It is useful and safe and I think that everybody should get vaccinated.	Yes, I think it is effective.	Senior physicians, professors	Yes	No	Yes	Yes	Yes	Yes	Yes	Yes	Yes	I do not know	Yes	Yes	Yes	Yes	I do not know	Yes	Yes	No	I do not know	No		Yes, I am aware it of and doing it properly.	Yes	Yes, because that way the fetus will be protected against inborn anomalies and fewer miscarriages will occur.	It won't necessary prevent you from contracting the seasonal flu, but the disease will be less serious.	I have never been vaccinated against seasonal flu.	Yes, because medical staff has a greater chance to get infected and then spread the spread the virus.	Yes, because medical students rotate througt different departments in a hospital and can spread the virus.	I do not know
2016-04-01 16:11:49	Female	1994	greece	Nursery	4	It is useful and safe and I think that everybody should get vaccinated.	Yes, I think it is effective.	My relatives	Yes	No	Yes	Yes	Yes	Yes	I do not know	Yes	Yes	Yes	Yes	Yes	Yes	Yes	No	No	Yes	I do not know	I do not know	Yes		Yes, I am aware of it, but I am not sure if I have full vaccination.	Yes	Yes, because that way the fetus will be protected against inborn anomalies and fewer miscarriages will occur.	It won't necessary prevent you from contracting the seasonal flu, but the disease will be less serious.	I have never been vaccinated against seasonal flu.	Yes, because medical staff has a greater chance to get infected and then spread the spread the virus.	No, because everyone should have the right to choose.	I do not know
2016-04-01 16:52:59	Female	1997	Greece	Medicine	1	It is useful and safe and I think that everybody should get vaccinated.	Yes, I think it is effective.	Senior physicians, professors	No	Yes	Yes	I do not know	I do not know	I do not know	I do not know	I do not know	I do not know	I do not know	I do not know	I do not know	I do not know	I do not know	I do not know	I do not know	I do not know	I do not know	I do not know	I do not know	For the cancer of femal genetic organs	Yes, I am aware of it, but I am not sure if I have full vaccination.	Never thought about that	Yes, because that way the fetus will be protected against inborn anomalies and fewer miscarriages will occur.	It won't necessary prevent you from contracting the seasonal flu, but the disease will be less serious.	Not regularly.	No, because everyone should have the right to choose.	No, because everyone should have the right to choose.	I do not know
2016-04-01 18:32:36	Female	1993	Greece	Medicine	4th	It is useful and safe and I think that everybody should get vaccinated.	Yes, I think it is effective.	Senior physicians, professors	Yes	No	Yes	Yes	Yes	Yes	Yes	Yes	Yes	Yes	Yes	Yes	Yes	Yes	No	Yes	I do not know	I do not know	I do not know	No		Yes, I am aware of it, but I am not sure if I have full vaccination.	Yes	Yes, because that way the fetus will be protected against inborn anomalies and fewer miscarriages will occur.	It won't necessary prevent you from contracting the seasonal flu, but the disease will be less serious.	I have never been vaccinated against seasonal flu.	Yes, because medical staff has a greater chance to get infected and then spread the spread the virus.	Yes, because medical students rotate througt different departments in a hospital and can spread the virus.	I do not know
2016-04-01 18:48:44	Female	1996	Greece	Medicine	2	It is useful and safe and I think that everybody should get vaccinated.	Yes, I think it is effective.	Scientfic facts	Yes	Yes	Yes	Yes	Yes	I do not know	I do not know	Yes	Yes	Yes	Yes	I do not know	I do not know	I do not know	Yes	No	No	No	Yes	Yes		Yes, I am aware of it, but I am not sure if I have full vaccination.	Yes	No, because a specific programme is not safe to a pregnant woman or the fetus.	It won't necessary prevent you from contracting the seasonal flu, but the disease will be less serious.	I haven only been vaccinated once.	Yes, because medical staff has a greater chance to get infected and then spread the spread the virus.	Yes, because medical students rotate througt different departments in a hospital and can spread the virus.	I do not know
2016-04-01 19:56:50	Female	1992	Greece	Medicine	6	It is useful and safe and I think that everybody should get vaccinated.	Yes, I think it is effective.	Scientfic facts	Yes	Yes	Yes	Yes	Yes	Yes	Yes	Yes	Yes	Yes	Yes	Yes	Yes	Yes	No	Yes	No	No	No	Yes		Yes, I am aware it of and doing it properly.	Yes	Yes, because that way the fetus will be protected against inborn anomalies and fewer miscarriages will occur.	It won't necessary prevent you from contracting the seasonal flu, but the disease will be less serious.	I haven only been vaccinated once.	Yes, because medical staff has a greater chance to get infected and then spread the spread the virus.	Yes, because medical students rotate througt different departments in a hospital and can spread the virus.	No
2016-04-01 21:06:23	Female	1991	Lithuania	Medicine	6	It is useful and safe and I think that everybody should get vaccinated.	Yes, I think it is effective.	Senior physicians, professors	Yes	No	Yes	Yes	Yes	No	Yes	I do not know	Yes	No	Yes	Yes	Yes	No	No	No	I do not know	I do not know	I do not know	Yes		Yes, I am aware it of and doing it properly.	Yes	Yes, because that way the fetus will be protected against inborn anomalies and fewer miscarriages will occur.	It won't necessary prevent you from contracting the seasonal flu, but the disease will be less serious.	I have never been vaccinated against seasonal flu.	Yes, because medical staff has a greater chance to get infected and then spread the spread the virus.	Yes, because medical students rotate througt different departments in a hospital and can spread the virus.	No
2016-04-01 21:42:10	Female	1994	greece	Medicine	4	It is useful and safe and I think that everybody should get vaccinated.	Yes, I think it is effective.	Scientfic facts	Yes	No	Yes	Yes	Yes	Yes	Yes	Yes	Yes	Yes	Yes	Yes	Yes	Yes	No	Yes	I do not know	I do not know	I do not know	Yes		Yes, I am aware it of and doing it properly.	Yes	Yes, because that way the fetus will be protected against inborn anomalies and fewer miscarriages will occur.	It won't necessary prevent you from contracting the seasonal flu, but the disease will be less serious.	I have never been vaccinated against seasonal flu.	No, because everyone should have the right to choose.	No, because everyone should have the right to choose.	I do not know
2016-04-01 22:06:45	Female	1996	Greece	Medicine	2	It is useful and safe and I think that everybody should get vaccinated.	Yes, I think it is effective.	Scientfic facts	Yes	I do not know	Yes	Yes	Yes	Yes	I do not know	I do not know	I do not know	I do not know	I do not know	I do not know	I do not know	I do not know	I do not know	Yes	No	I do not know	I do not know	I do not know		Yes, I am aware it of and doing it properly.	Yes	Yes, because that way the fetus will be protected against inborn anomalies and fewer miscarriages will occur.	It is an almost 100% protection against seasonal flu.	I have never been vaccinated against seasonal flu.	Yes, because medical staff has a greater chance to get infected and then spread the spread the virus.	No, because everyone should have the right to choose.	I do not know
2016-04-01 22:21:41	Female	1997	Greece	Medicine	1	It is useful and safe and I think that everybody should get vaccinated.	Yes, I think it is effective.	My relatives	No	Yes	Yes	Yes	Yes	Yes	Yes	Yes	Yes	I do not know	I do not know	I do not know	I do not know	Yes	Yes	I do not know	No	No	I do not know	No	I don't know	Yes, I am aware it of and doing it properly.	Never thought about that	No, because everyone should have the right to choose.	It won't necessary prevent you from contracting the seasonal flu, but the disease will be less serious.	I haven only been vaccinated once.	No, because everyone should have the right to choose.	No, because everyone should have the right to choose.	I do not know
2016-04-01 22:22:48	Female	1997	Greece	Medicine	1	It is useful and safe and I think that everybody should get vaccinated.	Yes, I think it is effective.	Scientfic facts	Yes	I do not know	Yes	Yes	Yes	I do not know	Yes	No	Yes	No	Yes	Yes	Yes	Yes	I do not know	No	No	No	No	Yes		Yes, I am aware of it, but I am not sure if I have full vaccination.	Yes	Yes, because that way the fetus will be protected against inborn anomalies and fewer miscarriages will occur.	It won't necessary prevent you from contracting the seasonal flu, but the disease will be less serious.	I have never been vaccinated against seasonal flu.	Yes, because medical staff has a greater chance to get infected and then spread the spread the virus.	Yes, because medical students rotate througt different departments in a hospital and can spread the virus.	No
2016-04-01 22:26:54	Male	1997	Greece	Medicine	1	It is useful and safe and I think that everybody should get vaccinated.	Yes, I think it is effective.	Scientfic facts	Yes	Yes	No	I do not know	Yes	I do not know	I do not know	No	No	Yes	Yes	I do not know	Yes	I do not know	No	No	I do not know	I do not know	Yes	Yes		Yes, I am aware of it, but I am not sure if I have full vaccination.	Yes	Yes, because that way the fetus will be protected against inborn anomalies and fewer miscarriages will occur.	It won't necessary prevent you from contracting the seasonal flu, but the disease will be less serious.	Not regularly.	Yes, because medical staff has a greater chance to get infected and then spread the spread the virus.	Yes, because medical students rotate througt different departments in a hospital and can spread the virus.	I do not know
2016-04-01 23:09:16	Female	1992	Greece	Medicine	5	It is useful and safe and I think that everybody should get vaccinated.	Yes, I think it is effective.	Scientfic facts	Yes	No	Yes	Yes	Yes	I do not know	I do not know	No	Yes	I do not know	Yes	Yes	I do not know	Yes	I do not know	No	I do not know	I do not know	No	Yes		Yes, I am aware of it, but I am not sure if I have full vaccination.	Never thought about that	Yes, because that way the fetus will be protected against inborn anomalies and fewer miscarriages will occur.	It won't necessary prevent you from contracting the seasonal flu, but the disease will be less serious.	I have never been vaccinated against seasonal flu.	Yes, because medical staff has a greater chance to get infected and then spread the spread the virus.	Yes, because medical students rotate througt different departments in a hospital and can spread the virus.	I do not know
2016-04-01 23:47:45	Female	1991	Lithuania	Medicine	6	It is useful and safe and I think that everybody should get vaccinated.	Yes, I think it is effective.	Scientfic facts	Yes	No	Yes	Yes	Yes	No	No	Yes	Yes	I do not know	Yes	Yes	Yes	No	No	No	No	No	No	Yes		Yes, I am aware it of and doing it properly.	Yes	Yes, because that way the fetus will be protected against inborn anomalies and fewer miscarriages will occur.	It won't necessary prevent you from contracting the seasonal flu, but the disease will be less serious.	I have never been vaccinated against seasonal flu.	Yes, because medical staff has a greater chance to get infected and then spread the spread the virus.	Yes, because medical students rotate througt different departments in a hospital and can spread the virus.	No
2016-04-02 00:31:36	Female	1997	Greece	Medicine	1	It is useful and safe and I think that everybody should get vaccinated.	Yes, I think it is effective.	Scientfic facts	Yes	No	Yes	I do not know	Yes	I do not know	Yes	Yes	Yes	Yes	Yes	Yes	Yes	No	Yes	Yes	Yes	Yes	Yes	Yes		Yes, I am aware it of and doing it properly.	Yes	Yes, because that way the fetus will be protected against inborn anomalies and fewer miscarriages will occur.	It is an almost 100% protection against seasonal flu.	I haven only been vaccinated once.	Yes, because medical staff has a greater chance to get infected and then spread the spread the virus.	Yes, because medical students rotate througt different departments in a hospital and can spread the virus.	No
2016-04-02 00:59:40	Male	1997	Greece	Medicine	1	It is useful and safe and I think that everybody should get vaccinated.	Yes, I think it is effective.	My relatives	Yes	Yes	Yes	I do not know	Yes	I do not know	I do not know	Yes	Yes	Yes	Yes	Yes	Yes	Yes	Yes	I do not know	I do not know	I do not know	I do not know	Yes		Yes, I am aware of it, but I am not sure if I have full vaccination.	Yes	Yes, because that way the fetus will be protected against inborn anomalies and fewer miscarriages will occur.	It won't necessary prevent you from contracting the seasonal flu, but the disease will be less serious.	Not regularly.	Yes, because medical staff has a greater chance to get infected and then spread the spread the virus.	Yes, because medical students rotate througt different departments in a hospital and can spread the virus.	I do not know
2016-04-02 01:31:26	Female	1997	Cyprus	Medicine	1	It is useful and safe and I think that everybody should get vaccinated.	Yes, I think it is effective.	Senior physicians, professors	Yes	No	Yes	Yes	Yes	Yes	Yes	Yes	Yes	Yes	Yes	Yes	Yes	Yes	No	Yes	No	No	Yes	Yes		Yes, I am aware it of and doing it properly.	Yes	Yes, because that way the fetus will be protected against inborn anomalies and fewer miscarriages will occur.	It is not useful because the seasonal flu virus mutates constantly and there is a different type every year.	I have never been vaccinated against seasonal flu.	No, because everyone should have the right to choose.	Yes, because medical students rotate througt different departments in a hospital and can spread the virus.	No
2016-04-02 05:23:00	Female	1992	Macedonia	Medicine	5	It is useful and safe and I think that everybody should get vaccinated.	Yes, I think it is effective.	Scientfic facts	Yes	No	Yes	Yes	Yes	No	Yes	No	No	No	I do not know	Yes	Yes	No	No	No	No	No	No	Yes	samo spored kalendar se sto treba	Yes, I am aware it of and doing it properly.	Yes	Yes, because that way the fetus will be protected against inborn anomalies and fewer miscarriages will occur.	It won't necessary prevent you from contracting the seasonal flu, but the disease will be less serious.	I have never been vaccinated against seasonal flu.	Yes, because medical staff has a greater chance to get infected and then spread the spread the virus.	Yes, because medical students rotate througt different departments in a hospital and can spread the virus.	I do not know
2016-04-02 10:25:06	Male	1995	Italy	Medicine	2	It is useful and safe and I think that everybody should get vaccinated.	Yes, I think it is effective.	Scientfic facts	Yes	No	Yes	Yes	Yes	Yes	Yes	I do not know	Yes	I do not know	No	Yes	I do not know	I do not know	No	I do not know	I do not know	I do not know	I do not know	I do not know		Yes, I am aware it of and doing it properly.	Yes	Yes, because that way the fetus will be protected against inborn anomalies and fewer miscarriages will occur.	It is not useful because the seasonal flu virus mutates constantly and there is a different type every year.	I have never been vaccinated against seasonal flu.	Yes, because medical staff has a greater chance to get infected and then spread the spread the virus.	Yes, because medical students rotate througt different departments in a hospital and can spread the virus.	I do not know
2016-04-02 13:04:08	Female	1990	Lithuania	Medicine	6	It is useful and safe and I think that everybody should get vaccinated.	Yes, I think it is effective.	Senior physicians, professors	Yes	No	Yes	Yes	Yes	No	Yes	No	No	No	Yes	Yes	Yes	No	No	No	No	No	I do not know	Yes	Hepatitis B	Yes, I am aware it of and doing it properly.	Yes	Yes, because that way the fetus will be protected against inborn anomalies and fewer miscarriages will occur.	It won't necessary prevent you from contracting the seasonal flu, but the disease will be less serious.	I have never been vaccinated against seasonal flu.	Yes, because medical staff has a greater chance to get infected and then spread the spread the virus.	Yes, because medical students rotate througt different departments in a hospital and can spread the virus.	Yes
2016-04-02 16:07:44	Male	1983	Belgium	Medicine	2	It is useful and safe and I think that everybody should get vaccinated.	Yes, I think it is effective.	Scientfic facts	Yes	No	Yes	Yes	Yes	No	No	Yes	Yes	No	No	No	No	No	No	No	No	No	No	Yes		Yes, I am aware it of and doing it properly.	Yes	Yes, because that way the fetus will be protected against inborn anomalies and fewer miscarriages will occur.	It won't necessary prevent you from contracting the seasonal flu, but the disease will be less serious.	I have never been vaccinated against seasonal flu.	Yes, because medical staff has a greater chance to get infected and then spread the spread the virus.	Yes, because medical students rotate througt different departments in a hospital and can spread the virus.	No
2016-04-02 16:11:01	Female	1994	Belgium	Medicine	4	It is useful and safe and I think that everybody should get vaccinated.	Yes, I think it is effective.	Senior physicians, professors	Yes	No	Yes	Yes	Yes	No	Yes	Yes	Yes	No	Yes	Yes	Yes	Yes	No	Yes	No	No	Yes	No		Yes, I am aware it of and doing it properly.	Yes	Yes, because that way the fetus will be protected against inborn anomalies and fewer miscarriages will occur.	It won't necessary prevent you from contracting the seasonal flu, but the disease will be less serious.	I have never been vaccinated against seasonal flu.	Yes, because medical staff has a greater chance to get infected and then spread the spread the virus.	No, because those vaccines are not effective.	No
2016-04-02 16:12:01	Other	1995	Belgium	Medicine	2	It is useful and safe and I think that everybody should get vaccinated.	Yes, I think it is effective.	Senior physicians, professors	Yes	Yes	Yes	Yes	Yes	I do not know	I do not know	I do not know	Yes	I do not know	I do not know	I do not know	I do not know	I do not know	I do not know	Yes	I do not know	I do not know	I do not know	I do not know		Yes, I am aware it of and doing it properly.	Never thought about that	Yes, because that way the fetus will be protected against inborn anomalies and fewer miscarriages will occur.	It won't necessary prevent you from contracting the seasonal flu, but the disease will be less serious.	Not regularly.	Yes, because medical staff has a greater chance to get infected and then spread the spread the virus.	Yes, because medical students rotate througt different departments in a hospital and can spread the virus.	I do not know
2016-04-02 16:12:46	Female	1995	Belgium	Medicine	2	There is too little evidence to prove that it is effective.	No because I don't think that such things should be forced on.	Scientfic facts	Yes	Yes	Yes	Yes	Yes	I do not know	I do not know	Yes	Yes	Yes	Yes	Yes	Yes	I do not know	Yes	Yes	Yes	I do not know	I do not know	Yes		Yes, I am aware it of and doing it properly.	Never thought about that	No, because a specific programme is not safe to a pregnant woman or the fetus.	It is not useful because the seasonal flu virus mutates constantly and there is a different type every year.	I haven only been vaccinated once.	Yes, because medical staff has a greater chance to get infected and then spread the spread the virus.	Yes, because medical students rotate througt different departments in a hospital and can spread the virus.	No
2016-04-02 16:14:22	Female	1989	Belgium	Medicine	2	It is useful and safe and I think that everybody should get vaccinated.	Yes, I think it is effective.	Scientfic facts	Yes	No	Yes	Yes	Yes	Yes	Yes	Yes	Yes	Yes	Yes	Yes	Yes	Yes	Yes	No	Yes	No	I do not know	No		Yes, I am aware it of and doing it properly.	Yes	Yes, because that way the fetus will be protected against inborn anomalies and fewer miscarriages will occur.	It won't necessary prevent you from contracting the seasonal flu, but the disease will be less serious.	I have never been vaccinated against seasonal flu.	Yes, because medical staff has a greater chance to get infected and then spread the spread the virus.	Yes, because medical students rotate througt different departments in a hospital and can spread the virus.	Yes
2016-04-02 16:23:09	Female	1996	Belgium	Medicine	2	It is useful and safe and I think that everybody should get vaccinated.	Yes, I think it is effective.	Scientfic facts	I don't know	I do not know	Yes	I do not know	I do not know	I do not know	I do not know	Yes	Yes	No	No	No	No	I do not know	I do not know	No	I do not know	I do not know	I do not know	I do not know		Yes, I am aware of it, but I am not sure if I have full vaccination.	Yes	Yes, because that way the fetus will be protected against inborn anomalies and fewer miscarriages will occur.	It is not useful because the seasonal flu virus mutates constantly and there is a different type every year.	I have never been vaccinated against seasonal flu.	Yes, because medical staff has a greater chance to get infected and then spread the spread the virus.	No, because everyone should have the right to choose.	I do not know
2016-04-02 16:27:10	Female	1991	Bulgaria	Medicine	resident	It is useful and safe and I think that everybody should get vaccinated.	Yes, I think it is effective.	Scientfic facts	Yes	Yes	Yes	Yes	Yes	I do not know	Yes	Yes	I do not know	Yes	Yes	Yes	I do not know	No	No	No	No	Yes	Yes	No		Yes, I am aware of it, but I am not sure if I have full vaccination.	Never thought about that	No, because everyone should have the right to choose.	It won't necessary prevent you from contracting the seasonal flu, but the disease will be less serious.	Every other season.	Yes, because medical staff has a greater chance to get infected and then spread the spread the virus.	Yes, because medical students rotate througt different departments in a hospital and can spread the virus.	I do not know
[truncated: 1,480 more rows]

## Sheet: ANALYSED DATABASE (MS+JD)
Timestamp analysed	What gender are you?	What year were you born in?	Age at the moment of filling the survey	In which country are you enrolled?	What are you studying?	Which year of study are you in?	Which statement describes your opinion about vaccinations the most?	Do you think that vaccination programs are an effective tool in disease prevention?	What influences your opinion about vaccinations the most?	Did you get vaccinated as part of the vaccination program of your country?	Which vaccinations have you received as part of the vaccination program? [Influenza/Seasonal Flu]	Which vaccinations have you received as part of the vaccination program? [Tetanus]	Which vaccinations have you received as part of the vaccination program? [Diphteria]	Which vaccinations have you received as part of the vaccination program? [Poliomyelitis]	Which vaccinations have you received as part of the vaccination program? [Haemophilus Influenza B]	Which vaccinations have you received as part of the vaccination program? [Pertussis]	Which vaccinations have you received as part of the vaccination program? [Hepatitis A]	Which vaccinations have you received as part of the vaccination program? [Hepatitis B]	Which vaccinations have you received as part of the vaccination program? [Pneumococcus]	Which vaccinations have you received as part of the vaccination program? [Measles]	Which vaccinations have you received as part of the vaccination program? [Mumps]	Which vaccinations have you received as part of the vaccination program? [Rubella]	Which vaccinations have you received as part of the vaccination program? [Meningococcus]	Which vaccinations have you received as part of the vaccination program? [Chicken Pocks]	Which vaccinations have you received as part of the vaccination program? [Papilloma Virus]	Which vaccinations have you received as part of the vaccination program? [Typhoid]	Which vaccinations have you received as part of the vaccination program? [Cholera]	Which vaccinations have you received as part of the vaccination program? [Small Pox]	What other vaccinations have you received?	Which vaccinations have you received as part of the vaccination program? [Tuberculosis]	Do you know that in order to be protected properly you need to get revaccinated for several vaccines?	Do you advise your relatives, friends, colleagues etc. to get vaccinated?	Do you think that a more specific vaccination program should be available to pregnant women (e.g. seasonal flu, mumps, rubella)?	What is your opinion about the seasonal flu vaccine?	How often do you get vaccinated against seasonal flu?	Do you think that a vaccine against seasonal flu and hepatitis B should be mandatory for medical staff (attending doctors, nurses etc.)?	Do you think that a vaccine against seasonal flu and hepatitis B should be mandatory for medical students?
[truncated: 1,823 more rows]

[truncated: 1 more sheets: Q24]
